# Supplementary material for: OnfD, an AraC-Type Transcriptional Regulator Encoded by Rhizobium tropici CIAT 899 and Involved in Nod Factor Synthesis and Symbiosis
Source: Appl Environ Microbiol. 2020 Sep 17;86(19):e01297-20. doi: 10.1128/AEM.01297-20 (PMC7499043; doi:10.1128/AEM.01297-20)
Supplement: Supplemental file 2 [file AEM.01297-20-sd002.xlsx]

## Sheet: onfD
Dataset 1 Whole genome differential expression in CIAT 899 onfD mutant cultures supplemented with apigenin and salt. Python and R were used to study differential expression among sample groups. Algorithm proposed by DESeq2 was used for gene differential expression, taking as a dispersion model a negative binomial distribution. Differentially expressed genes were established in those genes with a …
ID	name	description	locus	baseMean	log2FoldChange	FoldChange	pvalue	padj	CIAT-control-1	CIAT-control-2	araC_control_1	araC_control_2
YP_007335709.1	YP_007335709.1	hypothetical protein	NC_020060.1:60228-60530	64.2604	4.23542	18.836	6.96815e-13	2.68134e-09	3.40941	5.79481	140.068	107.769
YP_007332000.1	YP_007332000.1	transcriptional regulator, HxlR family	NC_020059.1:18740-19171	120.278	3.84769	14.3969	1.71281e-11	3.29545e-08	15.0014	9.5444	273.359	183.208
YP_007333423.1	YP_007333423.1	30S ribosomal protein S 12	NC_020059.1:1516428-1516799	237.538	4.00243	16.027	4.36444e-11	5.59812e-08	17.7289	22.8384	602.444	307.142
YP_007332296.1	YP_007332296.1	50S ribosomal protein L35	NC_020059.1:342487-342690	147.322	3.84859	14.4059	8.329e-11	6.41e-08	18.4108	10.9079	365.985	193.984
YP_007334251.1	YP_007334251.1	hypothetical protein	NC_020059.1:2351704-2352150	62.0293	3.97598	15.7359	7.9364e-11	6.41e-08	2.72752	7.1583	87.3544	150.877
YP_007335710.1	YP_007335710.1	hypothetical protein	NC_020060.1:60579-61166	160.288	3.69641	12.9637	1.83149e-10	1.1746e-07	12.2739	22.8384	336.616	269.423
YP_007332405.1	YP_007332405.1	30S ribosomal protein S20	NC_020059.1:450709-450984	133.346	3.60161	12.1393	2.50825e-10	1.37882e-07	17.047	15.3392	317.789	183.208
YP_007334606.1	YP_007334606.1	regulatory protein ArsR	NC_020059.1:2696561-2696875	185.895	3.75085	13.4622	7.45842e-10	3.5875e-07	27.9571	10.567	349.418	355.638
YP_007337338.1	YP_007337338.1	methyltransferase, FkbM family protein	NC_020062.1:1059004-1060056	150.422	-3.84278	-14.3481	1.49708e-09	6.40086e-07	332.076	238.269	9.78972	21.5538
YP_007333424.1	YP_007333424.1	30S ribosomal protein S7	NC_020059.1:1516881-1517351	99.2126	3.34445	10.1574	1.71051e-09	6.58206e-07	12.2739	16.7027	211.608	156.265
YP_007335513.1	YP_007335513.1	50S ribosomal protein L32	NC_020059.1:3663902-3664087	254.764	3.73585	13.3231	3.38598e-09	1.10045e-06	36.8216	14.9983	606.209	361.027
YP_007337331.1	YP_007337331.1	hypothetical protein	NC_020062.1:1050125-1051315	396.324	-3.82294	-14.152	3.43176e-09	1.10045e-06	871.444	645.61	46.6894	21.5538
YP_007333429.1	YP_007333429.1	50S ribosomal protein L4/L1	NC_020059.1:1522036-1522656	141.281	3.41268	10.6492	4.14262e-09	1.22622e-06	15.6833	22.8384	343.393	183.208
YP_007335590.1	YP_007335590.1	putative acetyltransferase	NC_020059.1:3769560-3770195	146.772	3.38754	10.4653	5.31907e-09	1.46198e-06	18.4108	22.4975	362.973	183.208
YP_007333427.1	YP_007333427.1	30S ribosomal protein S10	NC_020059.1:1521033-1521341	167.811	3.35781	10.2518	5.91258e-09	1.51677e-06	26.5934	21.4749	396.86	226.315
YP_007334889.1	YP_007334889.1	50S ribosomal protein L31	NC_020059.1:2987912-2988133	247.124	3.78268	13.7626	7.43684e-09	1.78856e-06	35.4578	11.5896	623.53	317.919
YP_007332291.1	YP_007332291.1	hypothetical protein	NC_020059.1:339398-339586	203.884	3.3388	10.1176	9.18103e-09	2.07815e-06	36.8216	21.8158	406.65	350.25
YP_007337395.1	YP_007337395.1	tagatose-1,6-bisphosphate aldolase	NC_020062.1:1116941-1117882	150.124	3.22578	9.35529	1.05336e-08	2.25185e-06	17.7289	28.9741	262.816	290.977
YP_007333445.1	YP_007333445.1	30S ribosomal protein S5	NC_020059.1:1529417-1529986	116.082	3.15435	8.90337	1.47456e-08	2.98638e-06	15.0014	23.5201	237.212	188.596
YP_007334608.1	YP_007334608.1	ATP-dependent Clp protease proteolytic subunit 2	NC_020059.1:2697276-2697899	122.763	3.32062	9.99094	2.30677e-08	4.43823e-06	25.9115	9.5444	213.115	242.481
YP_007337339.1	YP_007337339.1	glycosyl transferase, group 1	NC_020062.1:1060126-1061493	43.043	-3.93759	-15.3226	3.47894e-08	6.37474e-06	79.7801	88.6266	3.76528	0
YP_007335088.1	YP_007335088.1	translation initiation factor IF-1	NC_020059.1:3199737-3199955	69.373	3.13626	8.79239	5.54335e-08	9.69582e-06	15.6833	8.18091	156.635	96.9922
YP_007332290.1	YP_007332290.1	putative rubrerythrin	NC_020059.1:338183-339166	592.469	3.40016	10.5572	7.76159e-08	1.29855e-05	102.964	49.7672	1031.69	1185.46
YP_007333451.1	YP_007333451.1	30S ribosomal protein S11	NC_020059.1:1533638-1534027	203.704	3.01665	8.09287	9.82085e-08	1.57461e-05	38.1853	36.1324	417.193	323.307
YP_007338142.1	YP_007338142.1	hypothetical protein	NC_020062.1:1938955-1939275	180.156	3.0956	8.5481	1.21366e-07	1.86807e-05	37.5035	24.2019	416.439	242.481
YP_007332212.1	YP_007332212.1	putative riboflavin biosynthesis protein	NC_020059.1:261067-261603	109.341	3.027	8.15112	1.62183e-07	2.40031e-05	27.2752	12.6122	230.435	167.042
YP_007333440.1	YP_007333440.1	50S ribosomal protein L5	NC_020059.1:1527026-1527583	247.628	3.0063	8.03502	1.70725e-07	2.43315e-05	42.2766	47.722	490.992	409.523
YP_007332001.1	YP_007332001.1	short chain dehydrogenase/reductase	NC_020059.1:19261-20076	184.639	3.03175	8.17799	2.48941e-07	3.19309e-05	32.0484	33.7463	451.833	220.927
YP_007333419.1	YP_007333419.1	50S ribosomal protein L7/L 12	NC_020059.1:1506339-1506722	245.597	3.11522	8.6651	2.46228e-07	3.19309e-05	51.1411	29.9967	561.779	339.473
YP_007333438.1	YP_007333438.1	50S ribosomal protein L14	NC_020059.1:1526345-1526713	327.018	3.16435	8.96528	2.4146e-07	3.19309e-05	66.1425	36.8141	709.378	495.738
YP_007332483.1	YP_007332483.1	ribonuclease P protein component	NC_020059.1:527507-527908	335.612	3.11165	8.64372	2.80997e-07	3.2766e-05	65.4606	44.995	747.031	484.961
YP_007332500.1	YP_007332500.1	fructose ABC transporter, substrate-binding protein FrcB	NC_020059.1:547253-548278	643.976	3.21059	9.25728	2.74109e-07	3.2766e-05	124.102	68.5151	1176.27	1207.01
YP_007335031.1	YP_007335031.1	putative sugar ABC transporter, ATP-binding protein	NC_020059.1:3140054-3141577	244.635	3.03382	8.18977	2.64489e-07	3.2766e-05	32.7303	53.1759	499.276	393.357
YP_007333439.1	YP_007333439.1	50S ribosomal protein L24	NC_020059.1:1526725-1527033	83.844	3.07293	8.4148	3.51356e-07	3.97652e-05	21.8202	7.49917	187.511	118.546
YP_007333428.1	YP_007333428.1	50S ribosomal protein L3	NC_020059.1:1521381-1522022	180.645	2.94809	7.71725	4.15856e-07	4.57203e-05	27.2752	40.9046	411.921	242.481
YP_007333563.1	YP_007333563.1	putative phage transcriptional regulator AlpA	NC_020059.1:1653592-1653801	127.739	2.81175	7.02138	4.494e-07	4.80359e-05	34.0941	20.1114	230.435	226.315
YP_007336999.1	YP_007336999.1	ABC transporter, substrate-binding protein	NC_020062.1:700726-701730	155.058	3.02615	8.14631	4.71708e-07	4.90576e-05	14.3195	39.2002	270.347	296.365
YP_007333173.1	YP_007333173.1	30S ribosomal protein S6	NC_020059.1:1245341-1245787	92.0965	2.92994	7.6208	5.23243e-07	5.0336e-05	12.9557	22.4975	225.163	107.769
YP_007333444.1	YP_007333444.1	50S ribosomal protein L18	NC_020059.1:1528923-1529285	58.0234	2.83523	7.13655	5.03189e-07	5.0336e-05	8.86446	14.3166	90.3666	118.546
YP_007335708.1	YP_007335708.1	transcriptional regulator, TetR family	NC_020060.1:59532-60122	243.61	3.22889	9.37543	5.11579e-07	5.0336e-05	54.5505	16.3618	494.004	409.523
YP_007332334.1	YP_007332334.1	hypothetical protein	NC_020059.1:383310-383483	40.4093	2.95962	7.77917	5.57585e-07	5.23314e-05	6.13693	8.52178	71.5402	75.4384
YP_007332636.1	YP_007332636.1	chemotaxis motility protein MotD	NC_020059.1:689011-690615	34.862	-3.64003	-12.4669	6.79394e-07	6.22454e-05	79.0982	56.5846	3.76528	0
YP_007333443.1	YP_007333443.1	50S ribosomal protein L6	NC_020059.1:1528377-1528910	163.883	2.73891	6.67565	7.09663e-07	6.27692e-05	34.0941	38.8593	318.542	264.034
YP_007337561.1	YP_007337561.1	class II aldolase/adducin family protein	NC_020062.1:1302098-1303177	106.397	2.6968	6.48363	7.17736e-07	6.27692e-05	24.5477	24.8836	219.892	156.265
YP_007332544.1	YP_007332544.1	transcriptional regulatory protein	NC_020059.1:591808-592716	63.3826	2.73522	6.65861	7.37841e-07	6.30936e-05	12.9557	15.6801	133.291	91.6038
YP_007332297.1	YP_007332297.1	50S ribosomal protein L20	NC_020059.1:342728-343132	111.724	3.17428	9.02718	7.74948e-07	6.4301e-05	26.5934	8.18091	298.963	113.158
YP_007337330.1	YP_007337330.1	outer membrane protein Omp31	NC_020062.1:1049380-1050072	206.106	-3.18553	-9.09791	7.85381e-07	6.4301e-05	476.635	281.219	18.0733	48.4961
YP_007333204.1	YP_007333204.1	nucleoside diphosphate kinase	NC_020059.1:1279597-1280019	88.6076	2.8065	6.99587	8.5786e-07	6.73683e-05	21.1383	17.0436	213.868	102.381
YP_007337341.1	YP_007337341.1	hypothetical protein	NC_020062.1:1063632-1063892	21.3073	-4.30497	-19.7663	8.56932e-07	6.73683e-05	55.2324	29.9967	0	0
YP_007335591.1	YP_007335591.1	putative acetyltransferase	NC_020059.1:3770192-3770779	69.9924	2.8091	7.00845	8.7745e-07	6.75285e-05	18.4108	11.9305	163.413	86.2153
YP_007332295.1	YP_007332295.1	hypothetical protein	NC_020059.1:342200-342319	31.2812	3.27134	9.65546	1.10389e-06	8.32893e-05	6.13693	3.06784	83.5891	32.3307
YP_007332750.1	YP_007332750.1	chaperonin GroEL	NC_020059.1:811385-813025	3502.43	2.83656	7.14313	1.20641e-06	8.92741e-05	825.758	593.457	6205.17	6385.32
YP_007332639.1	YP_007332639.1	flagellar hook-associated protein FlgK	NC_020059.1:692611-694101	40.421	-3.59359	-12.072	1.60209e-06	0.000114164	117.284	39.882	4.51833	0
YP_007333402.1	YP_007333402.1	peptide chain release factor 2	NC_020059.1:1491856-1492884	102.048	2.70581	6.52424	1.5892e-06	0.000114164	25.9115	21.134	237.212	123.935
YP_007337925.1	YP_007337925.1	hydroxyquinol 1,2-dioxygenase	NC_020062.1:1706964-1707857	119.345	2.59196	6.02919	1.73977e-06	0.000121721	25.2296	33.4054	208.596	210.15
YP_007332989.1	YP_007332989.1	transcriptional regulator, TetR family	NC_020059.1:1061083-1061694	81.7293	2.66439	6.33957	1.85293e-06	0.000125489	14.3195	23.861	170.19	118.546
YP_007333432.1	YP_007333432.1	30S ribosomal protein S19	NC_020059.1:1523810-1524088	56.9053	2.64243	6.24382	1.85885e-06	0.000125489	10.9101	15.6801	98.6502	102.381
YP_007333859.1	YP_007333859.1	cysteine desulfurase	NC_020059.1:1939126-1940292	150.95	2.63228	6.20003	1.94012e-06	0.000128717	38.1853	34.428	310.259	220.927
YP_007333442.1	YP_007333442.1	30S ribosomal protein S8	NC_020059.1:1527935-1528333	86.6396	2.54109	5.82028	2.07202e-06	0.000135138	21.1383	23.1793	151.364	150.877
YP_007337730.1	YP_007337730.1	alanine racemase	NC_020062.1:1492471-1493562	63.3889	-2.92301	-7.58426	2.26628e-06	0.00014453	105.692	128.168	14.308	5.38846
YP_007337953.1	YP_007337953.1	succinate-semialdehyde dehydrogenase	NC_020062.1:1735824-1737320	62.1444	-2.84715	-7.19576	2.29115e-06	0.00014453	115.92	109.079	12.8019	10.7769
YP_007337023.1	YP_007337023.1	alanine racemase	NC_020062.1:729434-730390	143.16	2.68301	6.42195	2.65852e-06	0.000165	40.9129	25.2245	312.518	193.984
YP_007335711.1	YP_007335711.1	chorismate mutase	NC_020060.1:61304-61600	69.1543	2.78748	6.90422	2.75093e-06	0.000168025	21.1383	8.86266	160.401	86.2153
YP_007337009.1	YP_007337009.1	N-acetylmuramic acid 6-phosphate etherase	NC_020062.1:711380-712303	106.668	2.82521	7.08715	3.15352e-06	0.000189606	9.54634	32.3828	179.98	204.761
YP_007333434.1	YP_007333434.1	30S ribosomal protein S3	NC_020059.1:1524480-1525205	147.605	2.67701	6.39531	3.26324e-06	0.000193184	21.8202	44.995	270.347	253.257
YP_007337340.1	YP_007337340.1	protein involved in capsular polysaccharide export	NC_020062.1:1061490-1063610	61.2758	-3.02953	-8.16541	3.47718e-06	0.00020273	124.102	106.693	14.308	0
YP_007332613.1	YP_007332613.1	flagellar basal-body rod protein FlgF	NC_020059.1:666448-667182	35.3572	-3.30113	-9.85688	3.73185e-06	0.000214331	84.5533	47.722	3.76528	5.38846
YP_007337333.1	YP_007337333.1	hypothetical protein	NC_020062.1:1053802-1054749	33.8226	-3.26628	-9.62159	3.81969e-06	0.00021615	70.9156	55.2212	3.76528	5.38846
YP_007333450.1	YP_007333450.1	30S ribosomal protein S13	NC_020059.1:1533138-1533506	464.612	3.16421	8.96442	3.92913e-06	0.00021912	105.01	28.6332	1121.3	603.507
YP_007333426.1	YP_007333426.1	elongation factor Tu	NC_020059.1:1519548-1520723	566.518	2.79607	6.94547	4.02705e-06	0.000221372	107.737	124.077	1155.94	878.318
YP_007333430.1	YP_007333430.1	50S ribosomal protein L23	NC_020059.1:1522653-1522946	42.5705	2.66196	6.32891	4.39698e-06	0.000238304	8.86446	10.9079	85.8483	64.6615
YP_007337037.1	YP_007337037.1	thiamine biosynthesis protein ThiC	NC_020062.1:742783-744609	114.291	2.61129	6.1105	5.52852e-06	0.000293068	19.7746	35.1098	256.792	145.488
YP_007337335.1	YP_007337335.1	CtrB-like MPA2 protein component of capsule polysaccharide exporter	NC_020062.1:1055600-1056817	59.8613	-2.73529	-6.65892	5.55977e-06	0.000293068	115.238	99.8753	13.555	10.7769
YP_007337332.1	YP_007337332.1	bifunctional glycosyltransferase	NC_020062.1:1051476-1053794	78.2055	-2.66328	-6.33472	5.71744e-06	0.000297307	146.604	128.849	15.8142	21.5538
YP_007337874.1	YP_007337874.1	flagellar hook protein FlgE	NC_020062.1:1657905-1659203	108.76	-2.82545	-7.08835	5.97448e-06	0.000306531	276.162	116.237	21.0855	21.5538
YP_007335348.1	YP_007335348.1	50S ribosomal protein L19	NC_020059.1:3479476-3480018	251.753	2.77726	6.85547	6.85871e-06	0.000347267	66.8244	37.4959	600.938	301.754
YP_007332751.1	YP_007332751.1	chaperonin GroES	NC_020059.1:813099-813395	1147.26	2.77282	6.83443	8.01064e-06	0.000393255	282.981	187.82	2221.51	1896.74
YP_007333433.1	YP_007333433.1	50S ribosomal protein L23	NC_020059.1:1524091-1524480	61.6791	2.57652	5.96497	8.07359e-06	0.000393255	10.2282	20.1114	135.55	80.8269
YP_007337347.1	YP_007337347.1	polysaccharide export protein	NC_020062.1:1069273-1070445	68.3858	-3.05795	-8.32787	7.92516e-06	0.000393255	197.746	57.6073	12.8019	5.38846
YP_007333437.1	YP_007333437.1	30S ribosomal protein S17	NC_020059.1:1525880-1526119	189.208	2.4647	5.52011	9.26644e-06	0.000435935	53.1867	47.722	343.393	312.53
YP_007337348.1	YP_007337348.1	methyltransferase FkbM family	NC_020062.1:1070515-1071432	68.3011	-2.86214	-7.27093	9.28967e-06	0.000435935	178.653	70.2195	13.555	10.7769
YP_007337770.1	YP_007337770.1	pyridoxal 4-dehydrogenase	NC_020062.1:1535545-1536564	219.103	2.58929	6.01803	9.28367e-06	0.000435935	64.0968	41.9272	457.857	312.53
YP_007337067.1	YP_007337067.1	periplasmic protein	NC_020062.1:775198-776184	148.186	2.43731	5.4163	1.05547e-05	0.000489331	46.3679	34.7689	290.679	220.927
YP_007334465.1	YP_007334465.1	50S ribosomal protein L25, Ctc-form	NC_020059.1:2547258-2547875	280.493	2.53799	5.80779	1.09213e-05	0.000500301	66.8244	73.2873	502.288	479.573
YP_007333005.1	YP_007333005.1	transcriptional repressor RcnR	NC_020059.1:1073720-1073992	32.4883	2.70747	6.53175	1.11692e-05	0.000505636	8.18257	6.13568	61.7505	53.8846
YP_007332619.1	YP_007332619.1	flagellar basal-body rod protein FlgG	NC_020059.1:670601-671389	33.4476	-3.40693	-10.6069	1.18514e-05	0.000530282	99.5547	26.588	2.25917	5.38846
YP_007333904.1	YP_007333904.1	30S ribosomal protein S4	NC_020059.1:1985675-1986292	324.696	2.91324	7.5331	1.24005e-05	0.000548474	90.0083	25.5654	725.192	458.019
YP_007333435.1	YP_007333435.1	50S ribosomal protein L16	NC_020059.1:1525242-1525655	56.5605	2.41163	5.32074	1.28269e-05	0.000560885	14.3195	17.3844	113.711	80.8269
YP_007336694.1	YP_007336694.1	non-ribosomal peptide synthetase	NC_020062.1:375732-379775	123.319	-2.71958	-6.5868	1.52002e-05	0.000657197	314.347	124.759	21.8386	32.3307
YP_007332885.1	YP_007332885.1	stress responsive alpha-beta barrel domain-containing protein	NC_020059.1:954321-954629	31.6793	2.67356	6.38004	1.69038e-05	0.000716693	8.18257	5.79481	53.4669	59.273
YP_007335304.1	YP_007335304.1	GTP-binding protein TypA/BipA	NC_020059.1:3436755-3438572	238.596	2.61573	6.12932	1.69488e-05	0.000716693	46.3679	64.7656	573.828	269.423
YP_007334904.1	YP_007334904.1	50S ribosomal protein L36	NC_020059.1:3000520-3000645	61.1061	2.61454	6.12428	1.72893e-05	0.000723143	22.5021	6.81743	123.501	91.6038
YP_007333425.1	YP_007333425.1	translation elongation factor G	NC_020059.1:1517382-1519481	859.109	2.9447	7.69917	1.98002e-05	0.000816005	64.0968	223.612	1995.6	1153.13
YP_007333441.1	YP_007333441.1	30S ribosomal protein S14	NC_020059.1:1527617-1527922	44.7968	2.51737	5.72538	2.01318e-05	0.000816005	15.0014	8.52178	96.3911	59.273
YP_007334607.1	YP_007334607.1	hypothetical protein	NC_020059.1:2696872-2697231	90.5914	2.69715	6.48518	2.01457e-05	0.000816005	32.0484	7.1583	145.34	177.819
YP_007337271.1	YP_007337271.1	putative amino acid ABC transporter, substrate-binding protein	NC_020062.1:983614-984699	119.16	-2.75968	-6.77244	2.08798e-05	0.000836933	326.621	101.239	21.8386	26.9423
YP_007334361.1	YP_007334361.1	hypothetical protein	NC_020059.1:2446572-2448863	34.4729	-2.90072	-7.468	2.31142e-05	0.000916945	75.6888	50.7898	6.02444	5.38846
YP_007332634.1	YP_007332634.1	chemotaxis motility protein MotB	NC_020059.1:686274-687701	37.6617	-3.11781	-8.68071	2.37793e-05	0.000933702	107.055	36.8141	6.7775	0
YP_007333418.1	YP_007333418.1	50S ribosomal protein L10	NC_020059.1:1505762-1506280	620.077	2.66807	6.35579	2.43378e-05	0.000945977	164.333	107.374	1416.5	792.103
YP_007337336.1	YP_007337336.1	CtrC-like capsule polysaccharide ABC exporter, permease protein	NC_020062.1:1056976-1057785	40.2715	-2.67634	-6.39232	3.32786e-05	0.00128056	72.9613	72.9465	9.78972	5.38846
YP_007333564.1	YP_007333564.1	putative regulatory prophage protein	NC_020059.1:1653882-1654979	193.122	2.34148	5.06821	3.38874e-05	0.00129108	55.2324	56.2438	391.589	269.423
YP_007333431.1	YP_007333431.1	50S ribosomal protein L23	NC_020059.1:1522958-1523794	278.561	2.55153	5.86256	3.5337e-05	0.00132016	45.0042	88.9674	608.469	371.804
YP_007337343.1	YP_007337343.1	capsular polysaccharide export inner-membrane protein, BexC/CtrB/KpsE family	NC_020062.1:1064249-1065454	51.0457	-2.6359	-6.21563	3.50061e-05	0.00132016	113.874	65.1064	9.03666	16.1654
YP_007335002.1	YP_007335002.1	transcriptional regulator, LacI family	NC_020059.1:3109504-3110523	93.2381	2.26928	4.82083	3.59426e-05	0.00132987	35.4578	21.8158	170.19	145.488
YP_007332740.1	YP_007332740.1	transcriptional regulator, LysR family	NC_020059.1:802835-803734	36.9289	2.61471	6.125	3.75057e-05	0.00137449	4.09129	11.5896	51.2077	80.8269
YP_007333740.1	YP_007333740.1	transcriptional regulator, HxlR family	NC_020059.1:1826778-1827302	41.8696	2.37498	5.18727	3.86025e-05	0.00138825	11.592	12.2714	84.3422	59.273
YP_007335204.1	YP_007335204.1	50S ribosomal protein L28	NC_020059.1:3326350-3326649	282.873	2.77065	6.82416	3.82971e-05	0.00138825	87.2808	23.861	675.49	344.861
YP_007333945.1	YP_007333945.1	LacI family transcriptional regulator/periplasmic binding protein	NC_020059.1:2037656-2038699	63.0353	2.25064	4.75892	3.94893e-05	0.00139408	16.3651	21.4749	90.3666	123.935
YP_007336435.1	YP_007336435.1	amino acid ABC transporter, substrate-binding protein	NC_020062.1:86167-87198	98.5964	2.36406	5.14819	3.92325e-05	0.00139408	16.3651	38.1776	156.635	183.208
YP_007337988.1	YP_007337988.1	methyl-accepting chemotaxis protein	NC_020062.1:1772107-1774446	37.4568	-2.86297	-7.27511	4.0749e-05	0.00142548	53.1867	87.6039	9.03666	0
YP_007337273.1	YP_007337273.1	putative amino acid ABC transporter, permease protein	NC_020062.1:985593-986843	30.3466	-2.93351	-7.63967	4.58191e-05	0.0015884	72.2794	39.2002	4.51833	5.38846
YP_007334862.1	YP_007334862.1	hypothetical protein	NC_020059.1:2957266-2958129	127.014	2.26681	4.81259	4.68351e-05	0.00160912	48.4136	29.3149	241.731	188.596
YP_007335628.1	YP_007335628.1	hypothetical protein	NC_020059.1:3805871-3806578	166.904	2.37008	5.16971	5.14713e-05	0.00175276	56.5961	37.4959	379.54	193.984
YP_007337954.1	YP_007337954.1	aminotransferase class-III	NC_020062.1:1737352-1738731	116.156	-2.39777	-5.26988	5.86139e-05	0.00197848	205.928	189.865	20.3325	48.4961
YP_007338058.1	YP_007338058.1	putative polyamine ABC transporter, substrate-binding protein	NC_020062.1:1853112-1854188	197.107	2.52812	5.7682	6.30339e-05	0.00210917	71.5975	24.5427	439.031	253.257
YP_007332565.1	YP_007332565.1	putative riboflavin biosynthesis protein	NC_020059.1:610965-611525	82.7998	2.30238	4.93272	6.43241e-05	0.00213379	32.7303	15.3392	110.699	172.431
YP_007332285.1	YP_007332285.1	putative acetyltransferase	NC_020059.1:334023-334544	26.5351	2.61653	6.13273	6.87037e-05	0.00221766	6.81881	4.7722	40.665	53.8846
YP_007333989.1	YP_007333989.1	glutathione S-transferase protein	NC_020059.1:2088321-2089013	49.9065	2.22301	4.66867	6.76877e-05	0.00221766	14.3195	16.021	72.2933	96.9922
YP_007337061.1	YP_007337061.1	dihydrodipicolinate synthase protein	NC_020062.1:767885-768769	377.807	2.4741	5.55622	6.84972e-05	0.00221766	130.239	60.6751	652.146	668.169
YP_007337645.1	YP_007337645.1	putative agmatinase	NC_020062.1:1398817-1399863	106.26	2.45827	5.49557	6.91579e-05	0.00221766	27.2752	28.6332	293.691	75.4384
YP_007333436.1	YP_007333436.1	50S ribosomal protein L29	NC_020059.1:1525667-1525867	47.3892	2.21975	4.65812	7.66936e-05	0.00243898	17.047	12.6122	79.0708	80.8269
YP_007335479.1	YP_007335479.1	translation elongation factor P	NC_020059.1:3625277-3625846	96.4345	2.165	4.48465	8.0569e-05	0.00254123	35.4578	28.2923	198.053	123.935
YP_007333453.1	YP_007333453.1	50S ribosomal protein L17	NC_020059.1:1535190-1535612	70.9793	2.14697	4.42897	8.18475e-05	0.00256056	24.5477	23.1793	144.587	91.6038
YP_007338131.1	YP_007338131.1	ubiquinone/menaquinone biosynthesis methyltransferase UbiE	NC_020062.1:1927286-1927786	18.1041	-3.35438	-10.2275	8.26444e-05	0.00256464	43.6404	27.2697	1.50611	0
YP_007334088.1	YP_007334088.1	hypothetical protein	NC_020059.1:2188257-2188373	79.9135	-2.58269	-5.99057	8.6136e-05	0.00265161	218.884	63.4021	15.8142	21.5538
YP_007332002.1	YP_007332002.1	zinc-binding oxidoreductase protein	NC_020059.1:20148-21149	91.5746	2.32057	4.99531	8.89475e-05	0.00271643	17.7289	35.4506	216.127	96.9922
YP_007337337.1	YP_007337337.1	hypothetical protein	NC_020062.1:1057814-1058932	35.6517	-2.57628	-5.964	9.10351e-05	0.00275829	68.1881	59.9934	9.03666	5.38846
YP_007337108.1	YP_007337108.1	transcriptional regulator, PadR family	NC_020062.1:819122-819448	89.3738	2.44532	5.44647	9.33112e-05	0.00280517	36.1397	11.2488	213.115	96.9922
YP_007334240.1	YP_007334240.1	N-formylglutamate amidohydrolase	NC_020059.1:2342509-2343276	59.3352	2.13162	4.38209	0.00010129	0.00302142	23.184	16.021	90.3666	107.769
YP_007332616.1	YP_007332616.1	flagellar basal body rod protein FlgB	NC_020059.1:669166-669723	22.6048	-3.11588	-8.66906	0.000104964	0.00308322	54.5505	28.9741	1.50611	5.38846
YP_007333541.1	YP_007333541.1	hypothetical protein	NC_020059.1:1631037-1631183	152.585	2.37912	5.20219	0.000104186	0.00308322	57.9599	26.2471	364.479	161.654
YP_007337394.1	YP_007337394.1	putative glucokinase	NC_020062.1:1115506-1116948	92.8622	2.13411	4.38967	0.000108076	0.00315058	23.184	37.155	133.291	177.819
YP_007337272.1	YP_007337272.1	putative amino acid ABC transporter, ATP-binding protein	NC_020062.1:984775-985596	42.7603	-2.67795	-6.39945	0.00011119	0.003217	115.238	37.4959	7.53055	10.7769
YP_007334546.1	YP_007334546.1	methyltransferase, FkbM family protein	NC_020059.1:2634214-2635410	104.7	-2.26957	-4.82179	0.000112477	0.00322994	218.884	141.462	36.8997	21.5538
YP_007335393.1	YP_007335393.1	hypothetical protein	NC_020059.1:3522908-3523771	48.6916	2.17834	4.52632	0.000125297	0.00357142	12.2739	17.7253	67.775	96.9922
YP_007337262.1	YP_007337262.1	heavy metal efflux P-type ATPase	NC_020062.1:975169-977520	462.433	2.31597	4.97938	0.000133477	0.00377662	158.196	104.307	730.463	856.765
YP_007334749.1	YP_007334749.1	resistance nodulation cell division (RND) drug efflux pump, MFP component	NC_020059.1:2841765-2842952	333.962	2.46032	5.50337	0.000143334	0.0040009	105.01	62.7203	850.199	317.919
YP_007335036.1	YP_007335036.1	transcriptional regulator, LacI family	NC_020059.1:3146222-3147247	78.716	2.22966	4.69024	0.000143483	0.0040009	27.9571	21.8158	195.041	70.0499
YP_007334114.1	YP_007334114.1	transcriptional regulator, TetR family	NC_020059.1:2210400-2211017	50.0047	2.2708	4.8259	0.000153832	0.00425861	21.8202	8.86266	104.675	64.6615
YP_007333792.1	YP_007333792.1	preprotein translocase subunit SecG	NC_020059.1:1878063-1878581	86.3038	2.02093	4.05845	0.000158867	0.00433559	32.0484	30.3376	158.895	123.935
YP_007337926.1	YP_007337926.1	2-oxo-hepta-3-ene-1,7-dioic acid hydratase	NC_020062.1:1707878-1708660	58.5999	2.06624	4.18793	0.000158766	0.00433559	23.8658	17.3844	106.934	86.2153
YP_007338079.1	YP_007338079.1	putative amino acid ABC transporter, permease/ATP-binding protein	NC_020062.1:1876790-1878310	84.5901	-2.51746	-5.72573	0.000161684	0.00438141	240.022	60.3342	21.8386	16.1654
YP_007335029.1	YP_007335029.1	putative sugar ABC transporter, substrate-binding protein	NC_020059.1:3137966-3138880	125.663	2.10998	4.31684	0.000172722	0.00461553	42.9585	39.5411	145.34	274.811
YP_007335588.1	YP_007335588.1	50S ribosomal protein L21	NC_020059.1:3768812-3769129	326.168	2.32961	5.02668	0.000172683	0.00461553	124.784	57.6073	626.542	495.738
YP_007334702.1	YP_007334702.1	dimethylglycine dehydrogenase	NC_020059.1:2789748-2792174	31.0985	-2.5532	-5.86936	0.00017764	0.0046994	49.0954	62.3795	7.53055	5.38846
YP_007337349.1	YP_007337349.1	glycosyl transferase, group 1	NC_020062.1:1071476-1072801	65.9143	-2.38579	-5.22629	0.000178304	0.0046994	156.151	68.5151	12.0489	26.9423
YP_007332546.1	YP_007332546.1	putative acetyltransferase	NC_020059.1:594163-594738	105.255	2.00441	4.01226	0.000186544	0.00488315	42.9585	33.0645	167.178	177.819
YP_007335028.1	YP_007335028.1	putative sugar isomerase	NC_020059.1:3136649-3137701	112.049	1.99723	3.99233	0.000189594	0.00492945	37.5035	43.9724	194.288	172.431
YP_007332774.1	YP_007332774.1	two component sensor kinase	NC_020059.1:838211-839944	26.2179	-2.91981	-7.56746	0.000197713	0.00510605	21.1383	75.3326	3.01222	5.38846
YP_007337270.1	YP_007337270.1	transcriptional regulator, AraC family	NC_020062.1:982525-983409	187.952	-2.42654	-5.37604	0.000204438	0.00524452	509.365	147.256	46.6894	48.4961
YP_007333452.1	YP_007333452.1	DNA-directed RNA polymerase, alpha subunit	NC_020059.1:1534131-1535141	366.172	2.22406	4.67205	0.000220354	0.0055992	101.6	120.668	762.845	479.573
YP_007334250.1	YP_007334250.1	3-demethylubiquinone-9 3-methyltransferase	NC_020059.1:2351240-2351707	31.8903	2.40774	5.30642	0.000221174	0.0055992	4.09129	11.2488	42.1711	70.0499
YP_007332091.1	YP_007332091.1	hypothetical protein	NC_020059.1:127086-127778	83.7498	2.10745	4.30928	0.000234309	0.00581158	36.8216	20.4523	180.733	96.9922
YP_007335227.1	YP_007335227.1	carbon monoxide dehydrogenase large chain	NC_020059.1:3350236-3352593	66.7548	-2.1306	-4.37899	0.000235604	0.00581158	122.739	98.5118	18.8264	26.9423
YP_007336831.1	YP_007336831.1	phenylacetate-CoA oxygenase/reductase, PaaK subunit	NC_020062.1:530555-531631	53.1153	-2.50433	-5.67387	0.000234604	0.00581158	146.604	44.6542	15.8142	5.38846
YP_007337222.1	YP_007337222.1	transcriptional regulator, TrmB	NC_020062.1:930619-931548	89.6947	2.01328	4.037	0.000234671	0.00581158	27.2752	37.4959	175.462	118.546
YP_007335076.1	YP_007335076.1	RbsD/FucU family protein	NC_020059.1:3186214-3186669	93.4954	2.12153	4.35156	0.000239583	0.00587208	42.9585	18.4071	134.797	177.819
YP_007337562.1	YP_007337562.1	transcriptional regulator	NC_020062.1:1303348-1304121	62.7645	2.03945	4.1109	0.000244106	0.00594506	25.9115	19.4297	130.279	75.4384
YP_007337346.1	YP_007337346.1	transcriptional regulator, AraC family protein	NC_020062.1:1068202-1069215	208.045	-2.31517	-4.97662	0.000246446	0.00596429	519.593	197.705	60.9975	53.8846
YP_007332396.1	YP_007332396.1	urocanate hydratase	NC_020059.1:438638-440299	76.7139	-2.18476	-4.54653	0.000271609	0.00645155	171.834	86.2405	21.8386	26.9423
YP_007333068.1	YP_007333068.1	magnesium transporter	NC_020059.1:1141202-1142575	170.249	2.14306	4.41697	0.000270765	0.00645155	76.3707	33.7463	290.679	280.2
YP_007338120.1	YP_007338120.1	xylulose-5-phosphate/fructose-6-phosphate phosphoketolase	NC_020062.1:1917837-1920239	111.376	-2.07087	-4.20141	0.000270706	0.00645155	173.88	192.251	30.8753	48.4961
YP_007333546.1	YP_007333546.1	trigger factor	NC_020059.1:1634291-1635778	380.651	2.19763	4.58725	0.000280056	0.00661138	126.148	108.738	802.757	484.961
YP_007332829.1	YP_007332829.1	2Fe-2S iron-sulfur cluster binding domain-containing protein	NC_020059.1:900912-902000	122.246	-2.71144	-6.54974	0.000285689	0.00666261	406.401	36.8141	18.8264	26.9423
YP_007333417.1	YP_007333417.1	50S ribosomal protein L 1	NC_020059.1:1504732-1505430	135.961	2.04475	4.12602	0.000285475	0.00666261	57.9599	37.8367	275.618	172.431
YP_007335620.1	YP_007335620.1	3-isopropylmalate dehydrogenase	NC_020059.1:3798319-3799431	84.5113	1.95146	3.86766	0.000294133	0.00681821	27.2752	34.7689	119.736	156.265
YP_007337223.1	YP_007337223.1	putative alpha-N-arabinofuranosidase	NC_020062.1:931767-933275	274.071	2.29974	4.92371	0.000298242	0.00687208	110.465	44.6542	601.691	339.473
YP_007335141.1	YP_007335141.1	aspartate kinase, monofunctional class	NC_020059.1:3267089-3268363	163.204	2.05815	4.16453	0.000300659	0.00688652	51.1411	62.0386	345.652	193.984
YP_007333113.1	YP_007333113.1	hypothetical protein	NC_020059.1:1189319-1189468	71.3232	2.29001	4.89058	0.000309565	0.00696611	31.3665	10.9079	183.745	59.273
YP_007333286.1	YP_007333286.1	30S ribosomal protein S9	NC_020059.1:1361128-1361598	63.6437	2.0146	4.04069	0.000308581	0.00696611	29.3209	17.0436	121.995	86.2153
YP_007337485.1	YP_007337485.1	cellulose synthase protein CelB	NC_020062.1:1220591-1223086	47.4843	-2.22718	-4.68217	0.000308863	0.00696611	83.8714	73.9691	10.5428	21.5538
YP_007335497.1	YP_007335497.1	thiamin/thiamine pyrophosphate ABC transporter, substrate-binding protein	NC_020059.1:3646971-3647999	76.2504	1.94519	3.85088	0.000317998	0.00711429	23.184	33.7463	129.525	118.546
YP_007335589.1	YP_007335589.1	50S ribosomal protein L27	NC_020059.1:3769162-3769431	152.882	2.0899	4.25717	0.000326691	0.00726651	66.8244	36.8141	319.295	188.596
YP_007332604.1	YP_007332604.1	flagellar M-ring protein FliF	NC_020059.1:657348-659024	49.1044	-2.25428	-4.77096	0.000339773	0.00747112	102.964	61.3568	10.5428	21.5538
YP_007334131.1	YP_007334131.1	acetolactate synthase, large subunit, biosynthetic type	NC_020059.1:2224501-2226294	192.136	2.03666	4.10294	0.000338802	0.00747112	80.462	53.1759	284.655	350.25
YP_007333408.1	YP_007333408.1	elongation factor Tu	NC_020059.1:1497604-1498779	1228.07	2.44669	5.45164	0.000350091	0.00761102	466.407	130.213	2413.54	1902.13
YP_007337142.1	YP_007337142.1	ribonucleoside-diphosphate reductase, alpha subunit	NC_020062.1:850808-853018	144.9	-2.52608	-5.76003	0.00034978	0.00761102	447.996	68.5151	36.1466	26.9423
YP_007332067.1	YP_007332067.1	hypothetical protein	NC_020059.1:102614-104305	21.6503	-2.90723	-7.50177	0.000360588	0.00778149	21.1383	61.6977	3.76528	0
YP_007334990.1	YP_007334990.1	30S ribosomal protein S21	NC_020059.1:3095719-3095931	211.029	2.35335	5.11009	0.000361977	0.00778149	90.0083	23.1793	466.894	264.034
YP_007332569.1	YP_007332569.1	peptidoglycan-binding domain-containing protein	NC_020059.1:614159-617845	86.1354	-2.11384	-4.32843	0.000371901	0.00795042	123.42	159.187	18.8264	43.1077
YP_007337109.1	YP_007337109.1	hypothetical protein	NC_020062.1:819445-820017	70.3401	2.25236	4.76462	0.000387605	0.00824036	34.0941	8.18091	152.87	86.2153
YP_007335352.1	YP_007335352.1	3-isopropylmalate dehydratase, large subunit	NC_020059.1:3482326-3483735	168.083	2.01746	4.0487	0.000419249	0.00881976	69.5519	50.1081	347.911	204.761
YP_007337690.1	YP_007337690.1	hypothetical protein	NC_020062.1:1451578-1452156	32.2756	-2.34506	-5.08082	0.000419443	0.00881976	58.6418	52.1533	7.53055	10.7769
YP_007333152.1	YP_007333152.1	cysteinyl-tRNA synthetase	NC_020059.1:1225068-1226459	45.5125	2.08582	4.24517	0.000421934	0.00882393	10.9101	20.1114	97.1441	53.8846
YP_007332828.1	YP_007332828.1	ring hydroxylating dioxygenase, alpha-subunit	NC_020059.1:899665-900909	207.283	-2.73797	-6.67131	0.000427904	0.00890041	707.793	48.7446	24.0978	48.4961
YP_007336900.1	YP_007336900.1	monooxygenase, FAD-binding protein	NC_020062.1:594600-595853	23.05	-2.72795	-6.62514	0.000438936	0.00908079	30.6847	56.2438	5.27139	0
YP_007334371.1	YP_007334371.1	peptidase S14, ClpP	NC_020059.1:2455747-2456790	18.9908	-2.92038	-7.57045	0.000447687	0.00921231	21.8202	51.1307	3.01222	0
YP_007336985.1	YP_007336985.1	transcriptional regulator, GntR family	NC_020062.1:686844-687767	143.761	1.92308	3.79231	0.000457502	0.00936418	48.4136	60.6751	266.581	199.373
YP_007338133.1	YP_007338133.1	stage II sporulation E family protein	NC_020062.1:1928955-1931315	76.973	-2.05565	-4.15731	0.000464894	0.00946514	163.651	91.6944	25.6039	26.9423
YP_007338249.1	YP_007338249.1	multicopper oxidase family protein	NC_020062.1:2062617-2064092	97.2695	2.24343	4.73521	0.000474716	0.00961426	20.4564	37.4959	271.853	59.273
YP_007333456.1	YP_007333456.1	fusaric acid resistance protein	NC_020059.1:1536850-1538922	29.4941	-2.45774	-5.49356	0.000490511	0.00988212	37.5035	64.4247	5.27139	10.7769
YP_007332457.1	YP_007332457.1	methyl-accepting chemotaxis protein	NC_020059.1:503954-506332	38.9454	-2.19667	-4.58421	0.00052476	0.0105171	78.4163	54.5394	12.0489	10.7769
YP_007334211.1	YP_007334211.1	transglycosylase protein	NC_020059.1:2310334-2310891	34.5336	2.10153	4.29163	0.000529325	0.0105243	8.18257	14.3166	61.7505	53.8846
YP_007334896.1	YP_007334896.1	inositol monophosphatase family protein	NC_020059.1:2994478-2995278	40.4486	2.13092	4.37997	0.000530589	0.0105243	10.2282	16.7027	97.1441	37.7192
YP_007335165.1	YP_007335165.1	transcriptional regulator, TetR family	NC_020059.1:3289901-3290488	170.388	2.27427	4.83753	0.000536168	0.0105804	79.7801	16.7027	310.259	274.811
YP_007333172.1	YP_007333172.1	30S ribosomal protein S18	NC_020059.1:1245080-1245328	29.1197	2.27073	4.82566	0.000557511	0.0108899	4.09129	11.9305	51.9608	48.4961
YP_007333447.1	YP_007333447.1	50S ribosomal protein L15	NC_020059.1:1530230-1530706	49.6964	1.92111	3.78713	0.000555944	0.0108899	15.6833	21.8158	85.8483	75.4384
YP_007332640.1	YP_007332640.1	flagellar hook-associated protein FlgL	NC_020059.1:694105-695154	43.1051	-2.34586	-5.08362	0.000566184	0.0109481	114.556	35.7915	11.2958	10.7769
YP_007334750.1	YP_007334750.1	lipase esterase	NC_020059.1:2843123-2843911	585.432	2.32675	5.01673	0.000563725	0.0109481	231.84	81.4683	1349.47	678.946
YP_007333287.1	YP_007333287.1	50S ribosomal protein L13	NC_020059.1:1361601-1362065	234.444	2.04939	4.13932	0.000590171	0.0113549	90.6902	70.2195	512.831	264.034
YP_007337487.1	YP_007337487.1	cellulose synthesis protein	NC_020062.1:1224123-1226543	48.0538	-2.06223	-4.17632	0.000605301	0.0115881	79.7801	82.8317	18.8264	10.7769
YP_007332708.1	YP_007332708.1	inosine-5'-monophosphate dehydrogenase	NC_020059.1:770804-772288	122.089	1.89254	3.71288	0.000656861	0.0125129	53.1867	41.9272	247.755	145.488
YP_007334748.1	YP_007334748.1	resistance nodulation cell division (RND) drug efflux pump, inner membrane component	NC_020059.1:2838439-2841636	335.231	2.14959	4.43701	0.000663681	0.0125805	116.602	93.7396	807.275	323.307
YP_007334359.1	YP_007334359.1	hypothetical protein	NC_020059.1:2443585-2446362	31.4896	-2.35843	-5.12813	0.000698308	0.013172	34.7759	73.6282	6.7775	10.7769
YP_007332093.1	YP_007332093.1	ribosome maturation factor rimP	NC_020059.1:129443-130051	185.137	2.20434	4.60863	0.000702559	0.0131875	78.4163	33.0645	478.19	150.877
YP_007334273.1	YP_007334273.1	hypothetical protein	NC_020059.1:2372921-2378890	54.8002	-2.35683	-5.12243	0.000710964	0.0132805	37.5035	157.483	18.8264	5.38846
YP_007333446.1	YP_007333446.1	50S ribosomal protein L30	NC_020059.1:1530000-1530212	22.467	2.32713	5.01805	0.000758068	0.014092	5.45505	5.79481	30.1222	48.4961
YP_007334897.1	YP_007334897.1	enhanced entry protein	NC_020059.1:2995480-2996700	97.3405	1.8673	3.64849	0.00078512	0.0145247	48.4136	28.6332	182.992	129.323
YP_007333375.1	YP_007333375.1	hypothetical protein	NC_020059.1:1465490-1465735	37.096	2.29175	4.89649	0.000789869	0.0145427	17.047	3.06784	47.4425	80.8269
YP_007338176.1	YP_007338176.1	hypothetical protein	NC_020062.1:1980947-1981180	32.0459	2.19048	4.56459	0.000801947	0.0146947	14.3195	4.7722	44.4302	64.6615
YP_007332283.1	YP_007332283.1	GTP-binding protein LepA	NC_020059.1:331430-333262	85.2631	1.77911	3.43214	0.000808232	0.0147397	33.4122	37.4959	140.821	129.323
YP_007334503.1	YP_007334503.1	2-isopropylmalate synthase	NC_020059.1:2585497-2587203	240.167	1.8977	3.72619	0.00081998	0.0148834	87.2808	95.1031	379.54	398.746
YP_007332143.1	YP_007332143.1	transcriptional regulator, MucR family	NC_020059.1:186828-187325	40.0867	-2.14195	-4.41357	0.000828996	0.0149764	84.5533	49.0855	10.5428	16.1654
YP_007335798.1	YP_007335798.1	transcriptional regulator, GntR family	NC_020060.1:151395-152084	393.357	2.18087	4.53428	0.000844396	0.0151834	173.198	64.0838	840.409	495.738
YP_007337846.1	YP_007337846.1	aldehyde oxidase and xanthine dehydrogenase molybdopterin binding protein	NC_020062.1:1628170-1630434	97.7139	-2.0283	-4.07924	0.000861498	0.0154188	229.112	97.1483	37.6528	26.9423
YP_007334510.1	YP_007334510.1	7-cyano-7-deazaguanine reductase	NC_020059.1:2593154-2593618	36.6748	2.04149	4.1167	0.000902372	0.0159654	17.7289	8.18091	72.2933	48.4961
YP_007336546.1	YP_007336546.1	transcriptional regulator, CopG family	NC_020062.1:212412-212657	84.5095	1.90041	3.73319	0.000904486	0.0159654	45.0042	20.1114	154.376	118.546
YP_007337143.1	YP_007337143.1	ribonucleoside-diphosphate reductase, beta subunit	NC_020062.1:853039-854013	76.732	-2.35653	-5.12139	0.000899117	0.0159654	235.249	34.428	21.0855	16.1654
YP_007332085.1	YP_007332085.1	30S ribosomal protein S15	NC_020059.1:120781-121050	512.916	2.05988	4.16953	0.000934154	0.0163392	182.744	159.528	1122.05	587.342
YP_007332162.1	YP_007332162.1	diguanylate cyclase/phosphodiesterase	NC_020059.1:207399-209741	78.0849	-1.94406	-3.84786	0.000931625	0.0163392	166.379	89.6492	29.3691	26.9423
YP_007332279.1	YP_007332279.1	hypothetical protein	NC_020059.1:329434-329727	48.7086	1.94373	3.84699	0.000961929	0.016516	24.5477	10.9079	67.775	91.6038
YP_007333566.1	YP_007333566.1	hypothetical protein	NC_020059.1:1655358-1656494	88.2342	1.84009	3.58031	0.000969053	0.016516	25.2296	44.995	164.166	118.546
YP_007336077.1	YP_007336077.1	transcriptional regulator NodD	NC_020061.1:234413-235339	120.646	1.80587	3.4964	0.000960371	0.016516	59.3237	38.5185	179.98	204.761
YP_007336622.1	YP_007336622.1	putative oxidoreductase protein	NC_020062.1:295380-296024	33.095	1.97579	3.93344	0.000969076	0.016516	10.9101	12.6122	54.973	53.8846
YP_007336832.1	YP_007336832.1	phenylacetic acid catabolic family protein	NC_020062.1:531656-532411	50.3516	-2.11332	-4.32685	0.000949009	0.016516	117.284	49.7672	12.8019	21.5538
YP_007337350.1	YP_007337350.1	hypothetical protein	NC_020062.1:1072820-1073869	57.8913	-2.04579	-4.129	0.000970013	0.016516	134.331	57.6073	18.0733	21.5538
YP_007337268.1	YP_007337268.1	hypothetical protein	NC_020062.1:981539-981934	169.55	-1.92253	-3.79087	0.000980649	0.0166235	342.986	207.932	57.2322	70.0499
YP_007333715.1	YP_007333715.1	invasion associated locus B (IalB) family protein	NC_020059.1:1802611-1803270	313.499	2.05118	4.14446	0.000985685	0.0166356	145.923	63.7429	462.376	581.953
YP_007338059.1	YP_007338059.1	putative polyamine ABC transporter, permease protein	NC_020062.1:1854178-1855092	50.1076	1.82189	3.53544	0.00102578	0.0172367	21.8202	17.7253	69.2811	91.6038
YP_007337538.1	YP_007337538.1	30S ribosomal protein S21	NC_020062.1:1283203-1283439	19.0769	2.52212	5.74425	0.00105495	0.0176497	2.04564	6.13568	51.9608	16.1654
YP_007336787.1	YP_007336787.1	hypothetical protein	NC_020062.1:483109-483585	196.125	1.97067	3.91951	0.00115827	0.0192944	100.237	40.2228	358.454	285.588
YP_007333365.1	YP_007333365.1	50S ribosomal protein L33	NC_020059.1:1451958-1452125	207.987	2.39562	5.26204	0.00117515	0.0194076	91.3721	7.84004	420.205	312.53
YP_007338083.1	YP_007338083.1	ATP-dependent protease La	NC_020062.1:1881073-1881894	40.8238	-1.99634	-3.98985	0.00117431	0.0194076	72.2794	64.4247	15.8142	10.7769
YP_007337382.1	YP_007337382.1	hypothetical protein	NC_020062.1:1102589-1103203	52.0018	1.79914	3.48013	0.00122103	0.0200791	25.9115	17.0436	89.6136	75.4384
YP_007332959.1	YP_007332959.1	transcriptional regulator, LysR family	NC_020059.1:1025310-1026344	73.5289	1.92754	3.80406	0.00125342	0.0205241	36.8216	19.4297	173.203	64.6615
YP_007337430.1	YP_007337430.1	hypothetical protein	NC_020062.1:1153283-1154158	37.5311	-2.02786	-4.07801	0.00128549	0.0209601	53.8686	71.9239	13.555	10.7769
YP_007333747.1	YP_007333747.1	transcriptional regulator, LysR family	NC_020059.1:1833334-1834224	64.6552	1.90662	3.7493	0.00130847	0.0211554	36.1397	13.6349	128.019	80.8269
YP_007334073.1	YP_007334073.1	methyltetrahydrofolate:corrinoid/iron-sulfur protein methyltransferase	NC_020059.1:2170653-2171621	47.8825	-2.03582	-4.10055	0.00130519	0.0211554	111.147	48.4037	15.8142	16.1654
YP_007336996.1	YP_007336996.1	dihydroxy-acid dehydratase (DAD)	NC_020062.1:697200-698936	141.287	1.83185	3.55994	0.00131586	0.0211859	75.0069	37.155	226.67	226.315
YP_007334515.1	YP_007334515.1	anthranilate synthase	NC_020059.1:2597308-2599497	216.667	1.83368	3.56444	0.00132845	0.0212996	90.0083	80.1048	281.643	414.911
YP_007333416.1	YP_007333416.1	50S ribosomal protein L11	NC_020059.1:1504296-1504727	195.648	1.89548	3.72046	0.00134317	0.0214462	94.7815	53.8577	396.86	237.092
YP_007335453.1	YP_007335453.1	glycerol ABC transporter, permease protein GlpP	NC_020059.1:3594396-3595268	22.319	-2.43925	-5.4236	0.00139545	0.0221888	36.8216	45.6768	6.7775	0
YP_007335592.1	YP_007335592.1	Obg family GTPase CgtA	NC_020059.1:3771046-3772149	81.7003	1.81207	3.51145	0.00140618	0.0222674	38.1853	29.3149	178.474	80.8269
YP_007333415.1	YP_007333415.1	transcription termination/antitermination factor NusG	NC_020059.1:1503552-1504082	178.393	1.88018	3.68122	0.00143968	0.0226851	75.0069	62.3795	398.366	177.819
YP_007333633.1	YP_007333633.1	translation elongation factor Ts	NC_020059.1:1714636-1715562	78.485	1.84384	3.58964	0.00144435	0.0226851	18.4108	43.2907	149.858	102.381
YP_007332759.1	YP_007332759.1	isoleucyl-tRNA synthetase	NC_020059.1:820057-822939	146.403	1.88137	3.68424	0.0014585	0.0228142	31.3665	79.423	248.508	226.315
YP_007332979.1	YP_007332979.1	organic hydroperoxide resistance transcriptional regulator OhrR	NC_020059.1:1050717-1051121	31.6247	1.99476	3.98549	0.00147729	0.0230146	15.0014	7.1583	50.4547	53.8846
YP_007335647.1	YP_007335647.1	transcription termination factor Rho	NC_020059.1:3834040-3835305	225.537	1.87872	3.67749	0.00151707	0.0235391	100.918	71.9239	470.659	258.646
YP_007332180.1	YP_007332180.1	phosphonate metabolism transcriptional regulator PhnF	NC_020059.1:227020-227754	97.679	1.83091	3.5576	0.00152788	0.0236115	52.5049	26.2471	198.807	113.158
YP_007334267.1	YP_007334267.1	hypothetical protein	NC_020059.1:2369594-2369923	25.8877	2.17573	4.51815	0.00154545	0.0237875	11.592	4.7722	60.2444	26.9423
YP_007334947.1	YP_007334947.1	putative lipoprotein	NC_020059.1:3041697-3042887	37.3604	-2.01623	-4.04524	0.00155223	0.0237967	48.4136	76.6961	13.555	10.7769
YP_007332597.1	YP_007332597.1	chemotaxis protein CheA	NC_020059.1:651112-653397	33.3872	-2.02855	-4.07995	0.00159414	0.0242927	53.8686	57.6073	11.2958	10.7769
YP_007334391.1	YP_007334391.1	periplasmic immunogenic protein	NC_020059.1:2472635-2473378	224.136	1.92145	3.78804	0.00159721	0.0242927	116.602	48.0629	354.689	377.192
YP_007335257.1	YP_007335257.1	ATP synthase F1, delta subunit	NC_020059.1:3389138-3389698	64.8924	1.80325	3.49005	0.00160399	0.0242998	27.2752	26.9288	146.093	59.273
YP_007332373.1	YP_007332373.1	peptide chain release factor 3	NC_020059.1:418287-419870	65.1373	1.97983	3.94447	0.00163163	0.0246216	8.86446	36.8141	134.044	80.8269
YP_007333863.1	YP_007333863.1	tyrosyl-tRNA synthetase	NC_020059.1:1944786-1946042	68.3816	1.6839	3.21295	0.00168898	0.0252888	28.639	32.0419	121.242	91.6038
YP_007337105.1	YP_007337105.1	putative transcriptional regulator protein, GntR family	NC_020062.1:815615-816292	36.9327	1.86427	3.64084	0.00168737	0.0252888	13.6376	15.6801	75.3055	43.1077
YP_007336979.1	YP_007336979.1	chaperone protein HtpG	NC_020062.1:677915-679804	419.806	2.10756	4.30963	0.00169821	0.0253284	205.928	55.9029	786.943	630.449
YP_007338104.1	YP_007338104.1	hypothetical protein	NC_020062.1:1900549-1900974	69.9022	1.72944	3.31599	0.00171959	0.0255482	34.7759	23.5201	86.6013	134.711
YP_007332095.1	YP_007332095.1	recombination protein RecR	NC_020059.1:131688-132293	33.6623	1.87294	3.66278	0.00173072	0.0256147	11.592	14.3166	60.2444	48.4961
YP_007337269.1	YP_007337269.1	hypothetical protein	NC_020062.1:982113-982247	164.613	-1.78043	-3.43528	0.00176824	0.0259789	304.801	218.839	64.7627	70.0499
YP_007337484.1	YP_007337484.1	cellulose synthase catalytic subunit (UDP-forming)	NC_020062.1:1218405-1220591	67.1807	-1.91352	-3.76728	0.00176884	0.0259789	139.786	74.6508	16.5672	37.7192
YP_007333006.1	YP_007333006.1	cation diffusion facilitator (CDF) family transporter	NC_020059.1:1074026-1075021	54.3127	1.72148	3.29774	0.0018113	0.0265014	20.4564	26.588	100.156	70.0499
YP_007335011.1	YP_007335011.1	Orn/DAP/Arg decarboxylase	NC_020059.1:3119248-3120381	43.7086	1.89453	3.718	0.00184181	0.0268458	8.86446	23.861	82.8361	59.273
YP_007334551.1	YP_007334551.1	putative polysaccharide deacetylase	NC_020059.1:2639189-2640334	56.4003	1.67396	3.1909	0.00187443	0.0272182	24.5477	25.2245	89.6136	86.2153
YP_007335083.1	YP_007335083.1	putative sporulation-like protein	NC_020059.1:3193413-3194963	254.205	-2.15225	-4.44521	0.00189823	0.0274601	722.794	143.166	70.0341	80.8269
YP_007334076.1	YP_007334076.1	transcriptional regulator, LysR family	NC_020059.1:2174025-2174924	312.899	2.13687	4.39808	0.00190816	0.0275003	156.833	32.0419	604.703	458.019
YP_007338200.1	YP_007338200.1	sarcosine oxidase subunit alpha (sarcosine oxidase subunit A)	NC_020062.1:2005841-2008774	25.3337	-2.43698	-5.41506	0.00193235	0.0277451	15.0014	75.6734	5.27139	5.38846
YP_007333254.1	YP_007333254.1	V-type H(+)-translocating pyrophosphatase	NC_020059.1:1330640-1332946	59.5191	-1.78865	-3.45492	0.00197405	0.0282385	102.282	91.0127	28.6161	16.1654
YP_007334195.1	YP_007334195.1	aquaporin	NC_020059.1:2291655-2292341	116.416	-1.98516	-3.95908	0.00198325	0.0282649	301.391	83.5135	37.6528	43.1077
YP_007338132.1	YP_007338132.1	ubiquinone/menaquinone biosynthesis methyltransferase UbiE	NC_020062.1:1927783-1928958	40.8899	-2.02704	-4.07568	0.00200038	0.028404	96.1452	39.2002	12.0489	16.1654
YP_007332822.1	YP_007332822.1	flagellar basal-body rod protein FlgF	NC_020059.1:889288-891804	44.2489	-1.86767	-3.64943	0.00203262	0.0287556	63.415	77.7187	14.308	21.5538
YP_007335025.1	YP_007335025.1	putative beta-galactosidase	NC_020059.1:3133181-3134554	99.8912	1.73132	3.32031	0.00206637	0.0290793	32.0484	53.1759	195.794	118.546
YP_007338163.1	YP_007338163.1	putative peptide ABC transporter, substrate-binding protein	NC_020062.1:1965373-1966899	54.4955	1.83411	3.56551	0.00207061	0.0290793	10.9101	31.3602	94.8849	80.8269
YP_007336661.1	YP_007336661.1	putative inositol degradation protein	NC_020062.1:342951-343904	37.2646	1.81437	3.51707	0.00210302	0.0294269	11.592	18.0662	65.5158	53.8846
YP_007332609.1	YP_007332609.1	flagellar motor switch protein G	NC_020059.1:662705-663748	17.9351	-2.52945	-5.7735	0.00212636	0.0296457	43.6404	20.4523	2.25917	5.38846
YP_007334414.1	YP_007334414.1	GatB/Yqey domain-containing protein	NC_020059.1:2495598-2496050	49.1192	1.71461	3.28207	0.00213837	0.0297056	24.5477	18.4071	88.8605	64.6615
YP_007335930.1	YP_007335930.1	putative transcriptional regulator, XRE family	NC_020061.1:69675-70181	36.0501	1.79777	3.47683	0.00217434	0.0300967	16.3651	12.9531	60.9975	53.8846
YP_007338078.1	YP_007338078.1	fructosyl-amino acid oxidase	NC_020062.1:1875594-1876721	71.0072	-2.13934	-4.40559	0.00219065	0.0302138	209.338	34.428	24.0978	16.1654
YP_007332594.1	YP_007332594.1	methyl-accepting chemotaxis protein	NC_020059.1:648659-650374	27.0429	-2.14833	-4.43316	0.00224106	0.0305801	34.0941	59.6525	9.03666	5.38846
YP_007334643.1	YP_007334643.1	trehalose utilization protein	NC_020059.1:2734908-2735693	74.1886	1.75863	3.38376	0.00222975	0.0305801	32.7303	30.6784	168.684	64.6615
YP_007337423.1	YP_007337423.1	glyoxylate reductase	NC_020062.1:1148210-1149157	34.6034	1.88721	3.69919	0.00223653	0.0305801	8.18257	17.7253	64.0097	48.4961
YP_007332965.1	YP_007332965.1	methylcrotonoyl-CoA carboxylase subunit alpha	NC_020059.1:1034090-1036078	130.852	-1.84405	-3.59016	0.00230861	0.0313906	278.208	139.757	35.3936	70.0499
YP_007337410.1	YP_007337410.1	GGDEF domain-containing protein	NC_020062.1:1134091-1136187	62.604	-1.81562	-3.5201	0.00243115	0.0329404	135.694	66.8108	26.3569	21.5538
YP_007337908.1	YP_007337908.1	putative sugar ABC transporter, permease protein	NC_020062.1:1692272-1693171	19.5036	-2.38182	-5.21194	0.00249804	0.033728	23.8658	44.995	3.76528	5.38846
YP_007333666.1	YP_007333666.1	putative tRNA-dihydrouridine synthase	NC_020059.1:1748520-1749545	95.2019	1.74282	3.34689	0.00253311	0.0340488	45.686	35.7915	213.115	86.2153
YP_007333868.1	YP_007333868.1	ATP-dependent RNA helicase RhlE	NC_020059.1:1953097-1954614	167.597	1.76773	3.40518	0.0025395	0.0340488	81.1439	57.6073	359.207	172.431
YP_007334023.1	YP_007334023.1	cold-shock protein CspG	NC_020059.1:2120032-2120244	162.216	1.78624	3.44914	0.00257234	0.0343693	90.6902	39.5411	216.88	301.754
YP_007333140.1	YP_007333140.1	phosphatidylserine decarboxylase	NC_020059.1:1212604-1213302	57.5238	1.6577	3.15513	0.00258372	0.034402	31.3665	19.7705	87.3544	91.6038
YP_007332509.1	YP_007332509.1	putative fructokinase	NC_020059.1:555817-556743	62.0206	1.65778	3.15531	0.00259336	0.0344112	34.7759	20.7932	100.909	91.6038
YP_007337344.1	YP_007337344.1	ATP-binding protein BexA	NC_020062.1:1065451-1066185	22.0293	-2.22023	-4.65969	0.00260314	0.0344223	40.231	36.4732	6.02444	5.38846
YP_007335456.1	YP_007335456.1	glycerol ABC transporter, substrate-binding protein GlpV	NC_020059.1:3596615-3598345	184.869	-1.76586	-3.40077	0.00266347	0.0350994	274.116	309.511	53.4669	102.381
YP_007337644.1	YP_007337644.1	putative amino acid ABC transporter, substrate-binding protein	NC_020062.1:1397896-1398738	86.2341	1.69199	3.23101	0.00276691	0.0363381	46.3679	29.9967	176.968	91.6038
YP_007336714.1	YP_007336714.1	CBS-domain-containing membrane protein	NC_020062.1:399662-400783	43.19	1.67974	3.20369	0.00286461	0.0374932	19.0927	19.0888	75.3055	59.273
YP_007333903.1	YP_007333903.1	glutaminase A	NC_020059.1:1984674-1985603	32.839	1.94886	3.86071	0.00288745	0.0376641	4.77317	17.7253	54.973	53.8846
YP_007338242.1	YP_007338242.1	prevent-host-death family protein	NC_020062.1:2053856-2054116	50.3382	1.85566	3.61917	0.00289777	0.037671	30.6847	8.86266	97.1441	64.6615
YP_007335302.1	YP_007335302.1	inorganic diphosphatase	NC_020059.1:3435347-3435883	140.282	1.82387	3.5403	0.00291761	0.0376744	83.8714	26.2471	246.249	204.761
YP_007335545.1	YP_007335545.1	inositol ABC transporter, substrate-binding protein	NC_020059.1:3709001-3709957	65.7538	2.05272	4.14888	0.00291148	0.0376744	17.047	22.4975	24.0978	199.373
YP_007332400.1	YP_007332400.1	phenylalanine and histidine ammonia-lyase	NC_020059.1:444468-446051	69.632	-1.91007	-3.75827	0.0029625	0.0380993	175.925	55.562	30.8753	16.1654
YP_007334175.1	YP_007334175.1	hypothetical protein	NC_020059.1:2271619-2271759	95.5053	1.77172	3.4146	0.00297032	0.0380993	57.278	21.8158	189.77	113.158
YP_007337646.1	YP_007337646.1	putative transcriptional regulator protein	NC_020062.1:1400046-1400744	96.2056	1.77087	3.41261	0.00299192	0.0382489	47.0498	33.4054	228.929	75.4384
YP_007333004.1	YP_007333004.1	transcriptional regulator, MerR family	NC_020059.1:1073117-1073530	264.662	1.74645	3.35532	0.00303921	0.038606	132.285	87.2631	483.461	355.638
YP_007335180.1	YP_007335180.1	thiol:disulfide interChange protein TlpA	NC_020059.1:3303967-3304632	63.4059	1.66291	3.16654	0.00303992	0.038606	37.5035	19.0888	105.428	91.6038
YP_007337071.1	YP_007337071.1	major facilitator superfamily (MFS) transporter	NC_020062.1:777950-779260	39.2553	-1.80397	-3.49179	0.00313164	0.03964	64.0968	61.6977	15.0611	16.1654
YP_007334642.1	YP_007334642.1	putative trehalose oxidoreductase	NC_020059.1:2733856-2734899	42.5108	1.68388	3.21291	0.00321127	0.0403823	21.1383	16.7027	78.3177	53.8846
YP_007335699.1	YP_007335699.1	zinc-binding alcohol dehydrogenase	NC_020060.1:51348-52349	374.223	2.08382	4.23928	0.00320905	0.0403823	196.382	33.7463	706.366	560.4
YP_007338119.1	YP_007338119.1	acetate kinase	NC_020062.1:1916672-1917844	43.7761	-1.75359	-3.37196	0.00325345	0.0407794	71.5975	68.5151	18.8264	16.1654
YP_007332415.1	YP_007332415.1	co-chaperone GrpE	NC_020059.1:460668-461309	292.035	1.95716	3.88296	0.00332989	0.0412007	161.606	40.9046	539.94	425.688
YP_007334354.1	YP_007334354.1	phage tail tape measure protein, family	NC_020059.1:2438191-2440359	27.688	-2.26648	-4.81147	0.00329837	0.0412007	15.0014	82.8317	7.53055	5.38846
YP_007334524.1	YP_007334524.1	hypothetical protein	NC_020059.1:2611911-2613050	186.166	1.73431	3.32721	0.00330892	0.0412007	105.692	49.0855	266.581	323.307
YP_007335639.1	YP_007335639.1	leucyl-tRNA synthetase	NC_020059.1:3823925-3826555	186.045	1.7248	3.30534	0.00332577	0.0412007	97.509	59.9934	376.528	210.15
YP_007337833.1	YP_007337833.1	major facilitator superfamily (MFS) transporter	NC_020062.1:1612693-1614576	76.2278	-1.63852	-3.11347	0.00335233	0.0413454	106.373	129.19	31.6283	37.7192
YP_007334869.1	YP_007334869.1	activator of Hsp90 ATPase family protein	NC_020059.1:2965968-2966450	49.9036	1.66957	3.18119	0.00338506	0.0416157	15.0014	27.6106	70.7872	86.2153
YP_007338033.1	YP_007338033.1	transcriptional regulator, GntR family	NC_020062.1:1823306-1823977	94.2795	1.62985	3.0948	0.00349059	0.0427765	45.686	40.9046	193.535	96.9922
YP_007334433.1	YP_007334433.1	N-ethylmaleimide reductase (N-ethylmaleimide reducingenzyme)	NC_020059.1:2516774-2517886	239.217	1.88115	3.68369	0.00353361	0.0431661	136.376	39.882	344.146	436.465
YP_007335093.1	YP_007335093.1	UDP-N-acetylglucosamine 1-carboxyvinyltransferase	NC_020059.1:3203098-3204390	102.347	1.5558	2.93996	0.00362629	0.0439692	52.5049	43.6315	140.821	172.431
YP_007336997.1	YP_007336997.1	ABC transporter, permease protein	NC_020062.1:698992-699855	45.4133	1.78515	3.44653	0.00362232	0.0439692	10.9101	23.1793	45.1833	102.381
YP_007338056.1	YP_007338056.1	putative glycosyl hydrolase	NC_020062.1:1847817-1850504	41.6401	-1.872	-3.66039	0.00363363	0.0439692	40.231	95.1031	15.0611	16.1654
YP_007333309.1	YP_007333309.1	RecF/RecN/SMC familyt protein	NC_020059.1:1383406-1386861	25.9478	-2.32306	-5.00393	0.00369008	0.0442349	10.9101	81.4683	6.02444	5.38846
YP_007334495.1	YP_007334495.1	putative acetyltransferase	NC_020059.1:2577852-2578424	126.907	1.68067	3.20578	0.00368209	0.0442349	75.0069	36.1324	240.225	156.265
YP_007337380.1	YP_007337380.1	sigma-fimbriae tip adhesin	NC_020062.1:1101631-1102128	109.424	-1.64237	-3.12178	0.0036831	0.0442349	170.47	165.663	36.8997	64.6615
YP_007332488.1	YP_007332488.1	hypothetical protein	NC_020059.1:534904-535764	32.1638	-2.00438	-4.01217	0.00379223	0.0453183	62.0512	50.7898	15.8142	0
YP_007332788.1	YP_007332788.1	ATP synthase protein, subunit I	NC_020059.1:855386-855730	69.1627	1.53955	2.90705	0.00392414	0.0466052	33.4122	33.4054	118.23	91.6038
YP_007335133.1	YP_007335133.1	putative hydrolase	NC_020059.1:3247763-3248626	59.2971	1.72261	3.30032	0.00391268	0.0466052	27.9571	19.4297	49.7016	140.1
YP_007332963.1	YP_007332963.1	methylcrotonoyl-CoA carboxylase beta chain	NC_020059.1:1032070-1033686	136.285	-1.63022	-3.09559	0.0039836	0.0468774	235.931	184.071	49.7016	75.4384
YP_007336829.1	YP_007336829.1	phenylacetate-CoA oxygenase, PaaI subunit	NC_020062.1:529211-529996	61.7759	-1.93796	-3.83165	0.00398076	0.0468774	160.242	40.2228	14.308	32.3307
YP_007337669.1	YP_007337669.1	hypothetical protein	NC_020062.1:1428242-1429096	32.0267	-1.91113	-3.76105	0.0039661	0.0468774	64.0968	44.3133	14.308	5.38846
YP_007335082.1	YP_007335082.1	putative major facilitator superfamily (MFS) drug efflux transporter	NC_020059.1:3191950-3193395	32.5051	-2.01379	-4.03843	0.00400949	0.0468951	70.9156	43.2907	15.8142	0
YP_007335966.1	YP_007335966.1	N-acyltransferase NodA3	NC_020061.1:108032-108622	161.782	1.68937	3.22516	0.00399739	0.0468951	85.917	54.5394	339.628	167.042
YP_007333933.1	YP_007333933.1	Hpt domain-containing protein	NC_020059.1:2017326-2017694	106.579	1.54901	2.92616	0.00403226	0.0470186	59.3237	41.9272	163.413	161.654
YP_007332032.1	YP_007332032.1	hypothetical protein	NC_020059.1:54871-55824	96.212	1.62788	3.09059	0.00408795	0.047524	51.823	36.4732	199.56	96.9922
YP_007337422.1	YP_007337422.1	gluconate 5-dehydrogenase	NC_020062.1:1147366-1148124	33.2155	1.8751	3.66827	0.00412395	0.0477981	6.81881	18.4071	75.3055	32.3307
YP_007333829.1	YP_007333829.1	lipoyl(octanoyl) transferase	NC_020059.1:1911879-1912595	46.9657	1.60706	3.04631	0.00416409	0.0481183	24.5477	17.7253	64.7627	80.8269
YP_007332714.1	YP_007332714.1	hypothetical protein	NC_020059.1:776501-776800	31.9567	-2.09974	-4.28632	0.00420423	0.0484368	90.0083	21.134	11.2958	5.38846
YP_007337079.1	YP_007337079.1	ErfK/YbiS/YcfS/YnhG family protein	NC_020062.1:788530-789303	108.554	1.59533	3.02164	0.0042633	0.0489707	65.4606	34.7689	177.721	156.265
YP_007333230.1	YP_007333230.1	aspartyl-tRNA synthetase	NC_020059.1:1308147-1309937	74.3305	1.62673	3.08812	0.00433645	0.0495469	21.8202	45.3359	138.562	91.6038
YP_007336512.1	YP_007336512.1	putative major facilitator superfamily (MFS) drug efflux transporter	NC_020062.1:178104-179687	57.7044	-1.73725	-3.334	0.00433921	0.0495469	55.9143	126.122	21.8386	26.9423
YP_007337110.1	YP_007337110.1	hypothetical protein	NC_020062.1:820052-820759	129.92	1.61465	3.06238	0.00435891	0.0496245	78.4163	39.2002	197.3	204.761
YP_007332312.1	YP_007332312.1	hypothetical protein	NC_020059.1:362607-364460	18.3441	-2.44673	-5.4518	0.00438933	0.0496769	10.2282	58.6299	4.51833	0
YP_007337901.1	YP_007337901.1	transcriptional regulator, LysR family	NC_020062.1:1685847-1686767	45.3131	1.61044	3.05346	0.00437776	0.0496769	21.8202	20.4523	85.0952	53.8846
YP_007333632.1	YP_007333632.1	30S ribosomal protein S2	NC_020059.1:1713596-1714363	112.261	1.63266	3.10085	0.00440604	0.0497197	30.6847	69.1969	187.511	161.654
YP_007332967.1	YP_007332967.1	enoyl-CoA hydratase	NC_020059.1:1036941-1037729	41.2288	-1.81497	-3.51852	0.00461469	0.0517707	75.6888	52.4942	9.78972	26.9423
YP_007335030.1	YP_007335030.1	putative sugar ABC transporter, permease protein	NC_020059.1:3138982-3139992	58.1643	1.68128	3.20713	0.00461225	0.0517707	15.0014	32.7237	60.9975	123.935
YP_007332019.1	YP_007332019.1	transcriptional regulatory protein ChvI	NC_020059.1:43800-44549	327.603	1.81026	3.50705	0.00478994	0.0535805	188.199	65.4473	561.026	495.738
YP_007335041.1	YP_007335041.1	integral membrane protein TerC	NC_020059.1:3152220-3152963	155.122	1.66722	3.17602	0.00486508	0.0542632	96.1452	38.8593	253.78	231.704
YP_007337634.1	YP_007337634.1	putative polar amino acid ABC transporter, substrate-binding protein	NC_020062.1:1386283-1387125	50.5902	1.8884	3.70226	0.00497489	0.0553277	4.09129	31.3602	75.3055	91.6038
YP_007332612.1	YP_007332612.1	chemotaxis protein MotA (motility protein A)	NC_020059.1:665352-666224	32.4181	-1.79116	-3.46092	0.00512589	0.056389	55.2324	50.1081	13.555	10.7769
YP_007335154.1	YP_007335154.1	putative acetyltransferase	NC_020059.1:3276133-3276942	25.6981	1.81392	3.51596	0.00511734	0.056389	11.592	8.18091	39.9119	43.1077
YP_007336025.1	YP_007336025.1	putative integrase/recombinase	NC_020061.1:178503-180602	57.7154	-1.6209	-3.07566	0.00514454	0.056389	97.509	85.5587	31.6283	16.1654
YP_007337373.1	YP_007337373.1	quinoprotein glucose dehydrogenase	NC_020062.1:1092772-1095108	116.679	-1.64389	-3.12506	0.00514219	0.056389	229.112	139.757	65.5158	32.3307
YP_007338147.1	YP_007338147.1	putative sugar ABC transporter, permease protein	NC_020062.1:1945012-1946034	50.5139	-1.61401	-3.06102	0.00515825	0.056389	75.6888	81.4683	23.3447	21.5538
YP_007338175.1	YP_007338175.1	hypothetical protein	NC_020062.1:1980645-1980962	22.2052	2.04905	4.13834	0.00514092	0.056389	11.592	2.72697	42.1711	32.3307
YP_007337097.1	YP_007337097.1	HTH-type transcriptional regulator GltR	NC_020062.1:805181-806053	34.5974	1.74008	3.34053	0.00518555	0.0565269	18.4108	11.5896	76.0586	32.3307
YP_007336418.1	YP_007336418.1	putative major facilitator superfamily (MFS) drug efflux transporter	NC_020062.1:67703-69067	70.6683	1.58687	3.00398	0.00520342	0.0565615	19.7746	44.3133	105.428	113.158
YP_007337280.1	YP_007337280.1	extracellular solute-binding protein family 5	NC_020062.1:993147-994727	40.4578	-1.96018	-3.89111	0.00523001	0.0566903	26.5934	104.648	9.03666	21.5538
YP_007332486.1	YP_007332486.1	hypothetical protein	NC_020059.1:532895-533740	42.1246	-1.75131	-3.36664	0.00530477	0.0573392	88.6446	48.7446	20.3325	10.7769
YP_007333803.1	YP_007333803.1	threonyl-tRNA synthetase	NC_020059.1:1889537-1891525	111.014	1.49407	2.81682	0.00537459	0.0579311	60.6874	48.7446	183.745	150.877
YP_007332626.1	YP_007332626.1	TPR repeat-containing protein	NC_020059.1:675600-677543	56.5194	-1.581	-2.99178	0.00543817	0.0581573	87.9627	87.9448	28.6161	21.5538
YP_007334022.1	YP_007334022.1	adenylate cyclase	NC_020059.1:2118453-2119574	25.3174	-2.12109	-4.35022	0.00545603	0.0581573	17.7289	67.4925	5.27139	10.7769
YP_007337060.1	YP_007337060.1	transcriptional regulator, GntR family	NC_020062.1:767204-767863	88.8231	1.55925	2.947	0.00544262	0.0581573	55.9143	27.6106	137.056	134.711
YP_007338180.1	YP_007338180.1	amino acid permease-associated region	NC_020062.1:1985144-1986928	27.4041	-2.02489	-4.06962	0.00543863	0.0581573	34.0941	62.7203	12.8019	0
YP_007333534.1	YP_007333534.1	preprotein translocase, YajC subunit	NC_020059.1:1624059-1624406	113.51	1.67526	3.19377	0.00548007	0.0582522	72.9613	24.2019	152.117	204.761
YP_007338061.1	YP_007338061.1	putative polyamine ABC transporter, ATP-binding protein	NC_020062.1:1855874-1856923	29.3386	1.71389	3.28045	0.00557337	0.0590808	10.9101	13.6349	49.7016	43.1077
YP_007337924.1	YP_007337924.1	transcriptional regulator, GntR family	NC_020062.1:1705974-1706711	44.8191	1.69979	3.24855	0.00564743	0.0597014	8.86446	27.9515	67.0219	75.4384
YP_007334626.1	YP_007334626.1	luciferase family protein	NC_020059.1:2715357-2716394	104.567	1.62403	3.08235	0.00572308	0.0603354	66.8244	27.9515	199.56	123.935
YP_007332830.1	YP_007332830.1	glycoside hydrolase family 25	NC_020059.1:902110-903081	60.9267	-1.9072	-3.7508	0.00594985	0.0625547	169.788	29.6558	17.3203	26.9423
YP_007335074.1	YP_007335074.1	sorbitol/mannitol ABC transporter, substrate-binding protein	NC_020059.1:3183743-3185089	157.53	1.50765	2.84347	0.00601691	0.0630873	65.4606	86.2405	225.163	253.257
YP_007338181.1	YP_007338181.1	glycine cleavage T protein	NC_020062.1:1987171-1989537	33.6981	-1.82481	-3.5426	0.00604998	0.0632618	40.9129	71.9239	16.5672	5.38846
YP_007332744.1	YP_007332744.1	histidyl-tRNA synthetase	NC_020059.1:805332-806855	76.1522	1.49576	2.82012	0.00608763	0.0632627	27.9571	46.0176	117.477	113.158
YP_007335155.1	YP_007335155.1	glutamate N-acetyltransferase/amino-acid acetyltransferase	NC_020059.1:3276923-3278164	70.224	1.48357	2.79639	0.00606966	0.0632627	41.5948	27.6106	103.922	107.769
YP_007338055.1	YP_007338055.1	aldehyde oxidase and xanthine dehydrogenase molybdopterin binding protein	NC_020062.1:1844258-1847806	40.0031	-2.02172	-4.06068	0.00609939	0.0632627	19.0927	118.964	16.5672	5.38846
YP_007336256.1	YP_007336256.1	hypothetical protein	NC_020061.1:436062-438419	47.3509	-1.8184	-3.5269	0.00618256	0.0639529	33.4122	118.623	15.8142	21.5538
YP_007332689.1	YP_007332689.1	methylmalonate-semialdehyde dehydrogenase	NC_020059.1:750868-752364	408.313	1.79178	3.46241	0.00626656	0.0646481	234.567	81.4683	514.337	802.88
YP_007336393.1	YP_007336393.1	cytochrome-c oxidase subunit III protein	NC_020062.1:43165-43890	27.6418	-1.84728	-3.59822	0.00631675	0.0646917	52.5049	37.4959	9.78972	10.7769
YP_007337220.1	YP_007337220.1	putative luciferase-like monooxygenase	NC_020062.1:928555-929577	103.406	1.49098	2.81079	0.00632123	0.0646917	62.7331	38.8593	161.154	150.877
YP_007337334.1	YP_007337334.1	putative hydantoinase	NC_020062.1:1054746-1055591	26.9423	-1.87445	-3.66661	0.00630054	0.0646917	53.1867	34.7689	9.03666	10.7769
YP_007334625.1	YP_007334625.1	cupin 2 conserved barrel domain-containing protein	NC_020059.1:2714765-2715142	215.064	1.89482	3.71875	0.00662738	0.0675613	129.557	23.1793	481.202	226.315
YP_007337683.1	YP_007337683.1	hydrogen peroxide-inducible genes activator OxyR	NC_020062.1:1443412-1444422	113.129	1.52787	2.8836	0.00663674	0.0675613	70.2338	38.8593	203.325	140.1
YP_007333562.1	YP_007333562.1	hypothetical protein	NC_020059.1:1652960-1653442	62.3781	1.50867	2.84547	0.00677118	0.0686625	38.1853	21.4749	82.083	107.769
YP_007335854.1	YP_007335854.1	conjugal transfer protein TrbE	NC_020060.1:207873-210329	20.7991	-2.22903	-4.68817	0.0067806	0.0686625	10.2282	63.0612	4.51833	5.38846
YP_007332058.1	YP_007332058.1	putative carbohydrate ABC transporter, substrate-binding protein	NC_020059.1:92526-93800	36.512	-1.71566	-3.28446	0.00685447	0.0692283	45.0042	72.9465	17.3203	10.7769
YP_007336735.1	YP_007336735.1	putative threhalose/maltose ABC transporter, substrate-binding protein	NC_020062.1:420443-421789	19.1132	-2.09557	-4.27396	0.00691954	0.0697025	23.8658	41.9272	5.27139	5.38846
YP_007335194.1	YP_007335194.1	hypothetical protein	NC_020059.1:3317369-3318382	57.0672	1.51377	2.85556	0.00694625	0.069789	36.1397	19.4297	91.8727	80.8269
YP_007333484.1	YP_007333484.1	hypothetical protein	NC_020059.1:1571002-1571340	36.3467	1.66559	3.17243	0.0070025	0.0701709	21.8202	9.20353	49.7016	64.6615
YP_007332655.1	YP_007332655.1	alpha-glucoside ABC transporter, substrate-binding protein	NC_020059.1:707437-708798	271.863	2.06734	4.19114	0.00712047	0.0711678	25.2296	133.622	820.83	107.769
YP_007334221.1	YP_007334221.1	lytic murein transglycosylase	NC_020059.1:2320772-2322016	123.909	1.48839	2.80575	0.00719497	0.0715407	75.6888	44.995	170.19	204.761
YP_007335377.1	YP_007335377.1	putative PAP2 family phosphatase	NC_020059.1:3507698-3508444	109.431	1.57308	2.9754	0.00719152	0.0715407	72.9613	28.6332	185.252	150.877
YP_007335210.1	YP_007335210.1	BolA family protein	NC_020059.1:3332646-3332933	20.6811	1.87526	3.66869	0.00725156	0.0718601	8.86446	6.13568	35.3936	32.3307
YP_007337117.1	YP_007337117.1	5-carboxymethyl-2-hydroxymuconate semialdehyde dehydrogenase	NC_020062.1:826537-828054	46.2323	-1.6547	-3.14858	0.00726444	0.0718601	96.8271	47.722	18.8264	21.5538
YP_007332030.1	YP_007332030.1	ATP-dependent protease peptidase subunit HslV	NC_020059.1:52825-53352	632.004	1.86949	3.65403	0.00732878	0.0723107	368.898	84.1952	1196.6	878.318
YP_007332461.1	YP_007332461.1	putative plasmid stability protein	NC_020059.1:509440-509700	32.7326	1.67985	3.20395	0.00742188	0.0730138	18.4108	10.9079	69.2811	32.3307
YP_007333412.1	YP_007333412.1	hypothetical protein	NC_020059.1:1501283-1501969	69.1592	1.44341	2.71963	0.00745267	0.0730138	40.9129	29.6558	114.464	91.6038
YP_007334722.1	YP_007334722.1	adenylosuccinate synthetase	NC_020059.1:2811780-2813075	80.1812	1.43842	2.71024	0.00745697	0.0730138	39.5491	42.6089	141.574	96.9922
YP_007332526.1	YP_007332526.1	2-nitropropane dioxygenase	NC_020059.1:571476-572444	53.8132	-1.83416	-3.56564	0.00752554	0.0734982	27.9571	146.916	18.8264	21.5538
YP_007334461.1	YP_007334461.1	ribose-phosphate pyrophosphokinase	NC_020059.1:2541624-2542556	71.524	1.46043	2.75191	0.00757439	0.073788	42.9585	29.6558	127.266	86.2153
YP_007332462.1	YP_007332462.1	putative plasmid stability protein	NC_020059.1:509716-510135	58.4388	1.60216	3.03597	0.00761508	0.073997	40.231	13.294	99.4033	80.8269
YP_007333390.1	YP_007333390.1	hypothetical protein	NC_020059.1:1477285-1477725	39.2586	1.68327	3.21156	0.00772114	0.0748386	25.9115	7.84004	64.0097	59.273
YP_007336820.1	YP_007336820.1	TadE family protein	NC_020062.1:519232-519654	57.3353	-1.62138	-3.07669	0.00776373	0.0748743	124.784	53.5168	24.0978	26.9423
YP_007337378.1	YP_007337378.1	sigma-fimbriae usher protein	NC_020062.1:1098503-1100863	25.5598	-1.86856	-3.65167	0.00776027	0.0748743	30.6847	52.4942	8.28361	10.7769
YP_007334870.1	YP_007334870.1	transcriptional regulator	NC_020059.1:2966525-2966848	26.7872	1.92928	3.80866	0.0078209	0.0750495	16.3651	2.72697	55.7261	32.3307
YP_007337435.1	YP_007337435.1	7-cyano-7-deazaguanine synthase	NC_020062.1:1156341-1157051	25.1571	1.86816	3.65067	0.00780293	0.0750495	3.40941	14.3166	45.1833	37.7192
YP_007333015.1	YP_007333015.1	polysaccharide deacetylase	NC_020059.1:1083279-1084058	34.9405	1.61689	3.06714	0.00808378	0.0762411	10.2282	20.7932	60.2444	48.4961
YP_007333962.1	YP_007333962.1	3-deoxy-7-phosphoheptulonate synthase	NC_020059.1:2056844-2058217	98.6191	1.50299	2.83429	0.00808341	0.0762411	62.7331	34.0871	184.498	113.158
YP_007333963.1	YP_007333963.1	glutathione-disulfide reductase	NC_020059.1:2058372-2059757	255.282	1.60454	3.04099	0.0080751	0.0762411	156.151	72.2647	388.576	404.134
YP_007334439.1	YP_007334439.1	aspartate aminotransferase A	NC_020059.1:2522273-2523475	98.887	1.40881	2.65519	0.00805179	0.0762411	55.2324	46.3585	143.08	150.877
YP_007336822.1	YP_007336822.1	aspartate aminotransferase (transaminase A)	NC_020062.1:521509-522699	285.569	-1.94732	-3.85657	0.00805789	0.0762411	850.306	103.625	80.5769	107.769
YP_007338099.1	YP_007338099.1	transcriptional regulator, GntR family	NC_020062.1:1896119-1897129	58.286	1.58743	3.00514	0.00801491	0.0762411	38.8672	16.021	118.983	59.273
YP_007338237.1	YP_007338237.1	siderophore ABC transporter, periplasmic substrate-binding protein	NC_020062.1:2049603-2050631	65.037	1.53441	2.8967	0.00806656	0.0762411	23.8658	39.2002	137.809	59.273
YP_007337114.1	YP_007337114.1	2-oxohepta-3-ene-1,7-dioic acid hydratase	NC_020062.1:823098-823970	21.91	-1.95841	-3.88633	0.00823239	0.0774529	42.2766	29.3149	5.27139	10.7769
YP_007332213.1	YP_007332213.1	hypothetical protein	NC_020059.1:261600-262178	58.5458	1.4842	2.79762	0.0083393	0.0780769	21.1383	36.8141	106.181	70.0499
YP_007332399.1	YP_007332399.1	putative amidohydrolase	NC_020059.1:443067-444449	57.4325	-1.69771	-3.24385	0.00832687	0.0780769	135.694	43.6315	18.0733	32.3307
YP_007332754.1	YP_007332754.1	riboflavin biosynthesis protein RibF	NC_020059.1:814685-815668	38.1133	1.51513	2.85825	0.00850677	0.0794516	19.7746	17.0436	61.7505	53.8846
YP_007332654.1	YP_007332654.1	transcriptional regulator protein, LacI family	NC_020059.1:706098-707126	73.1552	1.61012	3.05278	0.00868482	0.0809181	24.5477	42.6089	176.968	48.4961
YP_007332685.1	YP_007332685.1	putative phasin	NC_020059.1:748426-748872	378.852	1.74154	3.34391	0.00885523	0.0823066	220.93	82.15	835.138	377.192
YP_007332682.1	YP_007332682.1	chromate ion transporter (CHR) family protein ChrA	NC_020059.1:742591-743994	22.9202	-1.9803	-3.94575	0.00895194	0.0830049	51.823	29.3149	10.5428	0
YP_007334940.1	YP_007334940.1	PDZ/DHR/GLGF domain-containing protein	NC_020059.1:3033712-3034590	121.938	1.62899	3.09296	0.00903022	0.0835295	82.5076	25.9062	250.014	129.323
YP_007332968.1	YP_007332968.1	parallel beta-helix repeat protein	NC_020059.1:1037779-1039149	23.0347	-1.93276	-3.81785	0.00913767	0.0837185	23.8658	51.4716	6.02444	10.7769
YP_007336252.1	YP_007336252.1	hypothetical protein	NC_020061.1:426904-427041	44.4772	1.4946	2.81785	0.00911713	0.0837185	19.7746	24.5427	85.0952	48.4961
YP_007336956.1	YP_007336956.1	putative hydrophobic amino acid ABC transporter, substrate-binding protein	NC_020062.1:650026-651342	74.5807	1.6593	3.15863	0.00907821	0.0837185	10.9101	52.4942	132.538	102.381
YP_007337439.1	YP_007337439.1	hypothetical protein	NC_020062.1:1160045-1161376	18.3128	-2.12866	-4.37311	0.0091252	0.0837185	19.0927	47.3811	6.7775	0
YP_007335584.1	YP_007335584.1	beta-barrel domain T5SS secretion protein	NC_020059.1:3763738-3765483	20.2385	-2.03655	-4.10264	0.00952732	0.0870811	17.047	52.4942	6.02444	5.38846
YP_007333028.1	YP_007333028.1	Fe-S metabolism associated protein	NC_020059.1:1095109-1095531	165.589	1.67034	3.18289	0.00971267	0.0885649	110.465	30.6784	343.393	177.819
YP_007333739.1	YP_007333739.1	3-oxoacyl-[acyl-carrier-protein] synthase	NC_020059.1:1825495-1826760	69.6647	1.44567	2.7239	0.00974967	0.088692	25.9115	44.6542	127.266	80.8269
YP_007337448.1	YP_007337448.1	polysaccharide biosynthesis protein PssL	NC_020062.1:1172385-1173869	22.0977	-1.88828	-3.70195	0.00979854	0.0889264	31.3665	40.2228	6.02444	10.7769
YP_007336833.1	YP_007336833.1	phenylacetic acid degradation protein PaaN	NC_020062.1:532478-534535	151.177	-1.54183	-2.91164	0.00984595	0.0891464	312.302	148.961	57.2322	86.2153
YP_007333964.1	YP_007333964.1	hypothetical protein	NC_020059.1:2059939-2060493	113.291	1.51526	2.8585	0.00999353	0.0901678	78.4163	30.3376	193.535	150.877
YP_007336235.1	YP_007336235.1	protein kinase domain-containing protein	NC_020061.1:411552-413459	49.5417	-1.63245	-3.10038	0.0100056	0.0901678	42.9585	114.192	24.8508	16.1654
YP_007337187.1	YP_007337187.1	putative serine protease, HtrA/DegQ family	NC_020062.1:894871-895833	103.228	1.54979	2.92775	0.0100332	0.0902049	72.9613	23.5201	170.944	145.488
YP_007335697.1	YP_007335697.1	NADH:flavin oxidoreductase/NADH oxidase	NC_020060.1:49448-50527	358.514	1.87265	3.66205	0.0100651	0.0902812	221.611	28.6332	628.801	555.011
YP_007337939.1	YP_007337939.1	hypothetical protein	NC_020062.1:1721492-1722292	55.519	-1.54098	-2.90993	0.0102744	0.0919439	78.4163	97.4892	35.3936	10.7769
YP_007334072.1	YP_007334072.1	methylenetetrahydrofolate reductase	NC_020059.1:2169444-2170550	27.5944	-1.93653	-3.82785	0.0103637	0.0924555	73.6432	23.1793	13.555	0
YP_007337935.1	YP_007337935.1	carbohydrate kinase	NC_020062.1:1716910-1718397	29.9925	-1.77357	-3.41899	0.0103796	0.0924555	27.9571	66.8108	9.03666	16.1654
YP_007334517.1	YP_007334517.1	TonB-dependent hemoglobin/transferrin/lactoferrin family receptor	NC_020059.1:2602672-2604927	27.0105	-1.882	-3.68587	0.0105591	0.0938372	20.4564	70.9012	11.2958	5.38846
YP_007333712.1	YP_007333712.1	transcriptional regulator, TetR family	NC_020059.1:1799102-1799689	34.3197	1.57174	2.97263	0.010729	0.0948072	9.54634	21.134	52.7139	53.8846
YP_007335698.1	YP_007335698.1	short-chain dehydrogenase/reductase	NC_020060.1:50565-51269	184.826	1.8384	3.57612	0.0107422	0.0948072	120.693	12.2714	288.42	317.919
YP_007336464.1	YP_007336464.1	type I phosphodiesterase/nucleotide pyrophosphatase	NC_020062.1:118539-120050	21.8082	-1.95769	-3.8844	0.0107245	0.0948072	18.4108	55.9029	7.53055	5.38846
YP_007337944.1	YP_007337944.1	cold-shock protein CspC	NC_020062.1:1727754-1727963	156.936	1.64333	3.12387	0.0108353	0.0954104	105.692	30.6784	335.11	156.265
YP_007332329.1	YP_007332329.1	methylated-DNA--protein-cysteine methyltransferase	NC_020059.1:378546-379109	164.918	1.53008	2.88802	0.0109024	0.0957816	112.51	42.2681	246.249	258.646
YP_007332327.1	YP_007332327.1	sulfate transporter	NC_020059.1:375787-377427	20.5304	-1.89756	-3.72582	0.0110515	0.0966507	27.9571	41.2454	7.53055	5.38846
YP_007336391.1	YP_007336391.1	cytochrome c oxidase, subunit I	NC_020062.1:40676-42454	92.0581	-1.44407	-2.72088	0.0110274	0.0966507	169.107	105.329	39.9119	53.8846
YP_007332648.1	YP_007332648.1	hypothetical protein	NC_020059.1:700383-700979	29.9467	-1.65569	-3.15074	0.0111585	0.0969361	53.8686	41.5863	13.555	10.7769
YP_007332911.1	YP_007332911.1	HAD-superfamily hydrolase, subfamily IA, variant 3	NC_020059.1:976658-977272	25.0976	1.64542	3.12839	0.0111484	0.0969361	10.9101	10.2261	36.1466	43.1077
YP_007333640.1	YP_007333640.1	UDP-3-O-[3-hydroxymyristoyl] glucosamine N-acyltransferase	NC_020059.1:1723202-1724269	65.1001	1.36773	2.58064	0.0111597	0.0969361	40.231	28.2923	94.8849	96.9922
YP_007336491.1	YP_007336491.1	filamentous hemagglutinin-like T5SS secreted protein	NC_020062.1:148097-157480	90.3189	-1.5839	-2.9978	0.0112998	0.0978487	68.87	213.385	46.6894	32.3307
YP_007336721.1	YP_007336721.1	hypothetical protein	NC_020062.1:408931-409620	22.8305	-2.00321	-4.00892	0.0113245	0.0978487	62.0512	13.9757	4.51833	10.7769
YP_007337193.1	YP_007337193.1	2-hydroxy-3-oxopropionate reductase	NC_020062.1:900546-901454	45.859	1.42708	2.68903	0.0113411	0.0978487	27.9571	18.4071	67.0219	70.0499
YP_007337657.1	YP_007337657.1	transcriptional regulator	NC_020062.1:1411354-1412082	56.014	1.43183	2.69789	0.0113974	0.0981146	37.5035	20.1114	96.3911	70.0499
YP_007335245.1	YP_007335245.1	aerobic glycerol-3-phosphate dehydrogenase	NC_020059.1:3375514-3377025	35.9666	-1.75905	-3.38476	0.0114282	0.0981597	28.639	91.0127	18.8264	5.38846
YP_007332502.1	YP_007332502.1	fructose ABC transporter, ATP-binding protein FrcA	NC_020059.1:549518-550306	61.4596	1.38162	2.6056	0.0114699	0.098299	38.8672	24.8836	85.0952	96.9922
YP_007332403.1	YP_007332403.1	formamidopyrimidine-DNA glycosylase	NC_020059.1:448817-449707	64.2592	1.37006	2.58482	0.0115083	0.098341	39.5491	28.9741	107.687	80.8269
YP_007335845.1	YP_007335845.1	conjugal transfer transcriptional regulator TraM	NC_020060.1:201117-201437	38.5258	1.58424	2.9985	0.0115259	0.098341	26.5934	8.86266	64.7627	53.8846
YP_007333111.1	YP_007333111.1	DNA-directed RNA polymerase subunit omega	NC_020059.1:1186408-1186806	129.389	1.49536	2.81934	0.0115674	0.0984768	90.6902	34.428	214.621	177.819
YP_007333449.1	YP_007333449.1	adenylate kinase (ATP-AMP transphosphorylase) (AK)	NC_020059.1:1532270-1532929	114.451	1.44389	2.72053	0.0116322	0.0988096	79.0982	35.4506	176.215	167.042
YP_007336490.1	YP_007336490.1	beta-barrel domain T5SS secretion protein	NC_020062.1:146155-148086	17.969	-2.12924	-4.37486	0.0117678	0.0995832	8.86446	53.8577	3.76528	5.38846
YP_007337622.1	YP_007337622.1	putative transketolase	NC_020062.1:1375035-1375856	68.8548	1.33443	2.52176	0.011775	0.0995832	35.4578	38.1776	99.4033	102.381
YP_007332092.1	YP_007332092.1	transcription elongation factor NusA	NC_020059.1:127775-129379	326.483	1.63345	3.10253	0.0120461	0.101369	198.427	83.8544	700.341	323.307
YP_007332362.1	YP_007332362.1	glutathione synthase	NC_020059.1:409089-410036	203.383	1.54714	2.92238	0.0120652	0.101369	138.422	49.4264	318.542	307.142
YP_007336896.1	YP_007336896.1	putative exopolysaccharide biosynthesis protein	NC_020062.1:588637-590802	32.5353	-1.67627	-3.19601	0.0120371	0.101369	31.3665	70.5604	12.0489	16.1654
YP_007337404.1	YP_007337404.1	hemolysin protein	NC_020062.1:1126057-1127361	151.386	1.43673	2.70707	0.0120962	0.101408	100.237	52.1533	253.78	199.373
YP_007333294.1	YP_007333294.1	phosphate ABC transporter, phosphate-binding protein PstS	NC_020059.1:1367073-1368098	95.328	1.34723	2.54423	0.0122828	0.102748	58.6418	42.2681	129.525	150.877
YP_007335496.1	YP_007335496.1	putative major facilitator superfamily (MFS) drug efflux transporter	NC_020059.1:3645199-3646734	22.2521	-1.90187	-3.73696	0.0123457	0.102828	19.0927	56.2438	8.28361	5.38846
YP_007337103.1	YP_007337103.1	transcriptional regulator, GntR family	NC_020062.1:813459-814166	133.807	1.51147	2.851	0.0123259	0.102828	94.7815	33.0645	234.953	172.431
YP_007338172.1	YP_007338172.1	adenine deaminase	NC_020062.1:1975757-1977535	42.7403	-1.53502	-2.89793	0.012412	0.103157	85.2352	47.722	21.8386	16.1654
YP_007332585.1	YP_007332585.1	alcohol dehydrogenase	NC_020059.1:636338-637933	17.9717	-2.08205	-4.23409	0.0124848	0.103538	14.3195	50.7898	6.7775	0
YP_007335234.1	YP_007335234.1	methyl accepting chemotaxis protein	NC_020059.1:3362445-3364118	18.9941	-2.12114	-4.35039	0.0125225	0.103627	9.54634	59.6525	6.7775	0
YP_007334315.1	YP_007334315.1	transcriptional regulator, sarp family	NC_020059.1:2410755-2412674	25.2005	-1.86551	-3.64397	0.0126366	0.104347	17.7289	64.7656	7.53055	10.7769
YP_007337593.1	YP_007337593.1	FAD/FMN-dependent dehydrogenase	NC_020062.1:1340756-1342165	21.501	-1.83786	-3.57478	0.0127217	0.104825	28.639	40.5637	6.02444	10.7769
YP_007333915.1	YP_007333915.1	alanyl-tRNA synthetase	NC_020059.1:1996623-1999283	143.671	1.34693	2.54371	0.0127583	0.104901	72.9613	78.7413	191.276	231.704
YP_007337116.1	YP_007337116.1	3,4-dihydroxyphenylacetate 2,3-dioxygenase	NC_020062.1:825517-826497	34.3301	-1.71727	-3.28814	0.0129735	0.106443	85.917	25.5654	15.0611	10.7769
YP_007333901.1	YP_007333901.1	inositol monophosphatase family protein	NC_020059.1:1982825-1983652	26.918	1.58861	3.00759	0.013146	0.107629	14.3195	10.567	50.4547	32.3307
YP_007335471.1	YP_007335471.1	putative sugar ABC transporter, ATP-binding protein	NC_020059.1:3615531-3616610	19.0274	-2.01761	-4.04912	0.0132232	0.108032	12.2739	53.1759	5.27139	5.38846
YP_007332205.1	YP_007332205.1	transcriptional regulator, HxlR family	NC_020059.1:254287-254739	40.5012	1.46037	2.75178	0.0132639	0.108134	26.5934	13.6349	62.5036	59.273
YP_007335769.1	YP_007335769.1	ribose ABC transporter, ATP-binding protein	NC_020060.1:121565-123118	29.1792	-1.61872	-3.07103	0.0133165	0.108334	42.2766	50.1081	13.555	10.7769
YP_007332915.1	YP_007332915.1	putative oxidoreductase	NC_020059.1:979777-980466	109.661	1.48173	2.79284	0.0135868	0.110005	78.4163	26.9288	139.315	193.984
YP_007333784.1	YP_007333784.1	transcriptional regulator, LysR family	NC_020059.1:1869476-1870387	170.422	1.59668	3.02446	0.0136363	0.110005	121.375	29.9967	314.777	215.538
YP_007336288.1	YP_007336288.1	hypothetical protein	NC_020061.1:478238-478465	101.884	1.37618	2.59581	0.0136165	0.110005	68.1881	39.2002	176.215	123.935
YP_007336834.1	YP_007336834.1	thioesterase superfamily protein	NC_020062.1:534540-535058	19.8995	-1.97133	-3.9213	0.0135614	0.110005	53.8686	14.3166	6.02444	5.38846
YP_007333123.1	YP_007333123.1	adenylyl cyclase class-3/4/guanylyl cyclase	NC_020059.1:1196455-1199700	82.0122	-1.44333	-2.71948	0.0137192	0.110442	147.968	104.307	54.22	21.5538
YP_007332040.1	YP_007332040.1	ATP-dependent helicase HrpB	NC_020059.1:65747-68212	30.5013	-1.95955	-3.88939	0.0138663	0.111394	7.50069	95.444	8.28361	10.7769
YP_007332501.1	YP_007332501.1	fructose ABC transporter, permease protein FrcC	NC_020059.1:548457-549521	135.388	1.52562	2.8791	0.0140277	0.112257	98.1909	29.3149	247.002	167.042
YP_007334226.1	YP_007334226.1	putative drug resistance ATPase-1 (Drug RA1) family transporter	NC_020059.1:2325622-2327271	282.126	1.53438	2.89664	0.0140452	0.112257	186.154	75.6734	489.486	377.192
YP_007335157.1	YP_007335157.1	preprotein translocase, SecA subunit	NC_020059.1:3279398-3282118	596.304	1.60287	3.03746	0.0140613	0.112257	381.853	140.098	952.615	910.649
YP_007334476.1	YP_007334476.1	ubiquinol-cytochrome c reductase, cytochrome c1 subunit protein	NC_020059.1:2557223-2558089	99.8421	-1.3478	-2.54523	0.0141358	0.112618	160.924	132.599	51.9608	53.8846
YP_007334324.1	YP_007334324.1	DNA topoisomerase	NC_020059.1:2416870-2417955	18.1601	-2.00525	-4.01459	0.0142715	0.113266	17.7289	47.3811	7.53055	0
YP_007336167.1	YP_007336167.1	putative family M24 metallopeptidase	NC_020061.1:334504-335694	83.4846	1.29807	2.45899	0.014276	0.113266	42.2766	48.7446	118.983	123.935
YP_007332945.1	YP_007332945.1	transcriptional repressor BetI	NC_020059.1:1013997-1014611	21.5661	1.82713	3.5483	0.0146178	0.115739	2.04564	12.6122	33.8875	37.7192
YP_007333791.1	YP_007333791.1	CTP synthase	NC_020059.1:1876291-1877928	178.075	1.43183	2.69788	0.0147286	0.116377	115.238	64.0838	333.603	199.373
YP_007333012.1	YP_007333012.1	hypothetical protein	NC_020059.1:1081303-1081692	38.9608	1.51362	2.85526	0.0147991	0.116694	27.2752	10.9079	74.5525	43.1077
YP_007332753.1	YP_007332753.1	HAD-superfamily subfamily IIA hydrolase	NC_020059.1:813821-814669	43.4414	1.44201	2.71698	0.0153979	0.121142	12.9557	29.9967	71.5402	59.273
YP_007332790.1	YP_007332790.1	hypothetical protein	NC_020059.1:856628-856855	41.0036	1.3975	2.63445	0.0154261	0.121142	24.5477	16.7027	52.7139	70.0499
YP_007332539.1	YP_007332539.1	33 kDa chaperonin HslO	NC_020059.1:586415-587404	59.6276	1.35676	2.5611	0.0156759	0.122853	37.5035	27.2697	114.464	59.273
YP_007333186.1	YP_007333186.1	SurA domain-containing protein	NC_020059.1:1258128-1259072	278.333	1.53116	2.89019	0.0157595	0.123257	189.563	67.1517	387.823	468.796
YP_007332499.1	YP_007332499.1	sugar transcriptional regulator protein, ROK family	NC_020059.1:545755-547002	51.4831	1.56277	2.95421	0.016204	0.126221	10.9101	36.8141	120.489	37.7192
YP_007336713.1	YP_007336713.1	transcriptional regulator, LysR family	NC_020062.1:398703-399608	67.1305	1.40181	2.64233	0.0162037	0.126221	47.0498	23.5201	133.291	64.6615
YP_007333411.1	YP_007333411.1	NAD-dependent epimerase/dehydratase	NC_020059.1:1500026-1500952	149.69	1.37236	2.58894	0.016322	0.126597	103.646	52.1533	227.423	215.538
YP_007333786.1	YP_007333786.1	adenylate/guanylate cyclase	NC_020059.1:1871068-1872927	19.8483	-1.83216	-3.56069	0.0164168	0.126597	21.8202	44.6542	7.53055	5.38846
YP_007334553.1	YP_007334553.1	transcriptional regulator, PadR family	NC_020059.1:2642200-2642784	49.6518	1.37045	2.58551	0.0163896	0.126597	19.0927	30.6784	57.2322	91.6038
YP_007336364.1	YP_007336364.1	cell division penicillin-binding protein	NC_020062.1:2049-3770	36.2557	-1.47812	-2.78585	0.0163305	0.126597	52.5049	55.9029	15.0611	21.5538
YP_007337279.1	YP_007337279.1	peptidase S15	NC_020062.1:991122-993125	47.2536	-1.49744	-2.82341	0.0163615	0.126597	42.2766	100.216	19.5794	26.9423
YP_007332938.1	YP_007332938.1	phosphoadenosine phosphosulfate reductase	NC_020059.1:1006841-1007782	55.3502	1.5218	2.87149	0.0165051	0.127023	17.047	36.4732	135.55	32.3307
YP_007333137.1	YP_007333137.1	hypothetical protein	NC_020059.1:1210317-1211081	34.5514	1.41975	2.6754	0.0166655	0.128001	15.0014	18.7479	45.1833	59.273
YP_007336100.1	YP_007336100.1	nitrogenase cofactor biosynthesis protein NifB	NC_020061.1:254600-256081	26.7085	-1.73383	-3.32611	0.0167155	0.12813	34.7759	56.2438	15.8142	0
YP_007333039.1	YP_007333039.1	hypothetical protein	NC_020059.1:1105858-1106352	52.5794	1.42319	2.68177	0.016856	0.128694	36.8216	18.0662	106.934	48.4961
YP_007335971.1	YP_007335971.1	hypothetical protein	NC_020061.1:113078-113383	100.075	1.48914	2.80721	0.0168257	0.128694	76.3707	19.4297	153.623	150.877
YP_007335209.1	YP_007335209.1	molecular chaperone protein, DnaJ family	NC_020059.1:3331918-3332538	148.211	1.53565	2.89919	0.0169396	0.129076	107.737	29.9967	304.234	150.877
YP_007333944.1	YP_007333944.1	putative sugar ABC transporter, substrate-binding protein	NC_020059.1:2035983-2037218	785.826	1.71532	3.2837	0.0170632	0.129762	505.956	106.352	833.632	1697.36
YP_007335397.1	YP_007335397.1	malate/L-lactate dehydrogenase subfamily	NC_020059.1:3526738-3527727	22.6107	-1.82922	-3.55344	0.0171263	0.129984	16.3651	59.6525	9.03666	5.38846
YP_007335415.1	YP_007335415.1	resistance nodulation cell division (RND) drug efflux pump, MFP component	NC_020059.1:3546159-3547463	88.5595	1.34772	2.54509	0.0173834	0.131417	60.0055	35.4506	167.178	91.6038
YP_007337440.1	YP_007337440.1	diguanylate cyclase/phosphodiesterase	NC_020062.1:1161819-1163897	22.8818	-1.80069	-3.48386	0.0173544	0.131417	17.7289	56.2438	6.7775	10.7769
YP_007333713.1	YP_007333713.1	polyketide biosynthesis associated protein	NC_020059.1:1799770-1800480	445.624	1.51206	2.85217	0.0175173	0.131789	293.209	122.032	618.258	748.996
YP_007334602.1	YP_007334602.1	transcriptional regulator protein, LysR family	NC_020059.1:2693383-2694390	54.1551	1.38184	2.60601	0.017517	0.131789	31.3665	26.9288	115.217	43.1077
YP_007337015.1	YP_007337015.1	anhydro-N-acetylmuramic acid kinase	NC_020062.1:718622-719737	18.1599	-1.98372	-3.95512	0.0175354	0.131789	12.9557	52.1533	7.53055	0
YP_007332302.1	YP_007332302.1	penicillin-binding protein 1C	NC_020059.1:347699-349786	34.683	-1.67576	-3.19487	0.017617	0.132145	20.4564	89.3083	12.8019	16.1654
YP_007332761.1	YP_007332761.1	tRNA-specific adenosine deaminase	NC_020059.1:823737-824195	25.062	1.53924	2.90642	0.0177942	0.132441	12.2739	10.2261	34.6405	43.1077
YP_007333116.1	YP_007333116.1	signal peptidase I	NC_020059.1:1190837-1191583	108.409	1.33465	2.52215	0.0177747	0.132441	77.0526	38.1776	151.364	167.042
YP_007334425.1	YP_007334425.1	transcription elongation factor GreA	NC_020059.1:2509710-2510186	417.873	1.48549	2.80012	0.0177833	0.132441	268.661	129.872	739.5	533.457
YP_007337275.1	YP_007337275.1	FGGY-family pentulose kinase	NC_020062.1:987597-989228	30.5641	-1.60723	-3.04667	0.0177356	0.132441	64.7787	34.7689	17.3203	5.38846
YP_007332684.1	YP_007332684.1	two component sensor kinase	NC_020059.1:744539-748204	180.843	-1.43464	-2.70315	0.0181388	0.133969	383.217	162.937	96.3911	80.8269
YP_007333185.1	YP_007333185.1	4-hydroxythreonine-4-phosphate dehydrogenase	NC_020059.1:1257089-1258120	44.8439	1.34342	2.53753	0.0180975	0.133969	27.9571	18.7479	57.2322	75.4384
YP_007336417.1	YP_007336417.1	transcriptional regulator, AraC family protein	NC_020062.1:66764-67744	53.1721	1.31057	2.4804	0.0181241	0.133969	35.4578	22.8384	84.3422	70.0499
YP_007336427.1	YP_007336427.1	sensory transduction protein kinase	NC_020062.1:74987-78196	40.4219	-1.49526	-2.81915	0.0181357	0.133969	43.6404	83.1726	24.0978	10.7769
YP_007335640.1	YP_007335640.1	putative lipoprotein	NC_020059.1:3826545-3827066	47.4215	1.46854	2.76742	0.0181795	0.133973	36.1397	10.567	78.3177	64.6615
YP_007337077.1	YP_007337077.1	transcriptional regulator, GntR family	NC_020062.1:786712-787461	38.8064	1.35643	2.56052	0.0182215	0.133973	17.7289	22.4975	55.7261	59.273
YP_007337154.1	YP_007337154.1	sensor protein KdpD	NC_020062.1:862828-865539	41.7645	-1.55924	-2.94698	0.0182438	0.133973	30.6847	99.8753	20.3325	16.1654
YP_007336462.1	YP_007336462.1	resistance nodulation cell division (RND) drug efflux pump, inner membrane component	NC_020062.1:113798-116896	31.7165	-1.73602	-3.33115	0.0182851	0.134021	15.6833	87.6039	12.8019	10.7769
YP_007332645.1	YP_007332645.1	flagellar biosynthesis protein FlhA	NC_020059.1:696927-699014	33.0308	-1.50642	-2.84105	0.0186466	0.136152	42.2766	56.2438	12.0489	21.5538
YP_007332902.1	YP_007332902.1	HAD-superfamily hydrolase	NC_020059.1:970489-971181	29.3613	1.49066	2.81017	0.0186243	0.136152	10.9101	17.7253	56.4791	32.3307
YP_007333138.1	YP_007333138.1	hypothetical protein	NC_020059.1:1211157-1211297	57.8996	1.44688	2.72618	0.0189225	0.137905	45.0042	12.2714	88.1074	86.2153
YP_007332966.1	YP_007332966.1	hydroxymethylglutaryl-CoA lyase	NC_020059.1:1036075-1036944	32.3821	-1.58774	-3.00579	0.0189685	0.137979	67.5062	30.6784	9.78972	21.5538
YP_007332760.1	YP_007332760.1	putative lipoprotein	NC_020059.1:823083-823700	278.887	1.45535	2.74223	0.0193373	0.140008	192.972	77.7187	397.613	447.242
YP_007333756.1	YP_007333756.1	methionyl-tRNA synthetase	NC_020059.1:1839822-1841375	160.49	1.31767	2.49264	0.0193308	0.140008	107.737	64.0838	216.88	253.257
YP_007337141.1	YP_007337141.1	protein NrdI	NC_020062.1:850425-850820	25.6641	-1.9499	-3.86348	0.0193566	0.140008	83.8714	5.11307	8.28361	5.38846
YP_007335527.1	YP_007335527.1	putative amino acid ABC transporter, ATP-binding protein	NC_020059.1:3677754-3678515	19.6777	-1.80659	-3.49816	0.0197466	0.14256	18.4108	47.3811	7.53055	5.38846
YP_007332492.1	YP_007332492.1	retinol dehydrogenase	NC_020059.1:538478-539398	56.532	1.41331	2.66348	0.0198991	0.142605	43.6404	14.6575	103.169	64.6615
YP_007333448.1	YP_007333448.1	preprotein translocase, SecY subunit	NC_020059.1:1530933-1532273	123.46	1.30118	2.4643	0.0198459	0.142605	85.917	49.0855	202.572	156.265
YP_007333530.1	YP_007333530.1	5'/3'-nucleotidase SurE	NC_020059.1:1619618-1620382	61.3795	1.27539	2.42065	0.0200122	0.142605	42.2766	25.9062	91.1197	86.2153
YP_007333663.1	YP_007333663.1	putative cyclase/dehydrase	NC_020059.1:1746122-1746568	57.9718	1.32127	2.49885	0.0199664	0.142605	42.2766	20.7932	93.3788	75.4384
YP_007333979.1	YP_007333979.1	methyl-accepting chemotaxis protein	NC_020059.1:2076319-2078868	43.2895	-1.54437	-2.91676	0.0199976	0.142605	50.4592	76.6961	8.28361	37.7192
YP_007336394.1	YP_007336394.1	cytochrome c oxidase subunit IV	NC_020062.1:43901-44233	34.5865	-1.50977	-2.84764	0.019912	0.142605	72.2794	34.0871	15.8142	16.1654
YP_007336957.1	YP_007336957.1	putative transcriptional regulator, TetR family	NC_020062.1:651612-652283	49.2196	1.30329	2.46791	0.0197928	0.142605	29.3209	25.5654	88.1074	53.8846
YP_007337910.1	YP_007337910.1	putative sugar ABC transporter, substrate-binding protein	NC_020062.1:1694189-1695502	62.2077	-1.38712	-2.61556	0.0200997	0.142964	109.101	70.9012	20.3325	48.4961
YP_007337002.1	YP_007337002.1	quinolinate synthetase complex, A subunit	NC_020062.1:703633-704604	72.9631	1.30897	2.47765	0.0202548	0.143537	30.0028	50.1081	136.303	75.4384
YP_007337113.1	YP_007337113.1	2-oxo-hepta-3-ene-1,7-dioic acid hydratase	NC_020062.1:822295-823098	22.134	-1.69206	-3.23117	0.0202183	0.143537	44.3223	25.9062	7.53055	10.7769
YP_007332442.1	YP_007332442.1	peptidase M22 glycoprotease	NC_020059.1:490498-491154	90.6115	1.30365	2.46852	0.0203411	0.14362	64.7787	34.7689	155.129	107.769
YP_007332987.1	YP_007332987.1	putative aminotransferase	NC_020059.1:1059362-1060249	83.8286	1.24123	2.36399	0.0203041	0.14362	54.5505	40.2228	121.995	118.546
YP_007334930.1	YP_007334930.1	transcriptional regulatory protein ZraR	NC_020059.1:3021877-3023445	65.0976	-1.39771	-2.63484	0.0205433	0.144781	137.058	56.2438	29.3691	37.7192
YP_007335247.1	YP_007335247.1	NADPH-dependent FMN reductase	NC_020059.1:3377676-3378251	21.7659	1.67168	3.18585	0.0206066	0.144962	4.77317	13.294	47.4425	21.5538
YP_007334471.1	YP_007334471.1	GTP-binding protein YchF	NC_020059.1:2553057-2554160	41.8768	1.39901	2.63721	0.0206812	0.145155	12.9557	29.9967	76.0586	48.4961
YP_007335893.1	YP_007335893.1	hypothetical protein	NC_020061.1:31167-31568	60.7805	1.33167	2.51694	0.0207095	0.145155	45.0042	21.134	106.934	70.0499
YP_007334843.1	YP_007334843.1	putative biopolymer transport protein, TolR	NC_020059.1:2941811-2942272	61.9647	1.28658	2.43948	0.0208722	0.14603	42.9585	24.2019	78.3177	102.381
YP_007334907.1	YP_007334907.1	transcriptional regulator	NC_020059.1:3002493-3003434	160.413	1.52503	2.87793	0.020949	0.146301	121.375	26.9288	315.53	177.819
YP_007333965.1	YP_007333965.1	ribose 5-phosphate isomerase A	NC_020059.1:2060507-2061208	36.1631	1.39374	2.6276	0.0210365	0.146646	19.0927	19.4297	73.7994	32.3307
YP_007333213.1	YP_007333213.1	outer membrane protein	NC_020059.1:1287224-1287856	872.91	1.47194	2.77394	0.0212217	0.147669	541.414	290.422	1064.82	1594.98
YP_007332617.1	YP_007332617.1	flagellar basal-body rod protein FlgC	NC_020059.1:669740-670156	21.5493	-1.88784	-3.7008	0.021285	0.147842	51.1411	17.3844	1.50611	16.1654
YP_007335223.1	YP_007335223.1	hypothetical protein	NC_020059.1:3346221-3346487	25.8064	1.54325	2.91451	0.0213982	0.148361	17.047	7.1583	46.6894	32.3307
YP_007333414.1	YP_007333414.1	preprotein translocase subunit SecE	NC_020059.1:1503333-1503533	33.5872	1.42946	2.69346	0.0214642	0.148551	17.7289	17.3844	72.2933	26.9423
YP_007334189.1	YP_007334189.1	putative lipoprotein	NC_020059.1:2283898-2284743	213.06	1.43208	2.69835	0.0215455	0.148579	155.469	55.2212	366.738	274.811
YP_007334657.1	YP_007334657.1	hypothetical protein	NC_020059.1:2746041-2746439	31.3725	1.41102	2.65925	0.0215184	0.148579	12.9557	19.0888	55.7261	37.7192
YP_007335123.1	YP_007335123.1	NADP-dependent fatty aldehyde dehydrogenase	NC_020059.1:3235206-3236792	143.278	1.25627	2.38878	0.0217317	0.149328	68.87	91.3535	229.682	183.208
YP_007336276.1	YP_007336276.1	hypothetical protein	NC_020061.1:464014-464667	29.5433	1.41487	2.66636	0.021705	0.149328	13.6376	16.3618	50.4547	37.7192
YP_007334051.1	YP_007334051.1	cobaltochelatase subunit CobN	NC_020059.1:2144342-2148490	49.5225	-1.46101	-2.75301	0.0220777	0.151435	36.8216	112.488	21.8386	26.9423
YP_007338250.1	YP_007338250.1	Cu(I)-responsive transcriptional regulator	NC_020062.1:2064413-2064862	29.0052	1.43982	2.71288	0.0221493	0.151656	10.2282	17.3844	39.9119	48.4961
YP_007336821.1	YP_007336821.1	hypothetical protein	NC_020062.1:519654-521390	104.964	-1.45583	-2.74314	0.0222808	0.152285	245.477	70.5604	39.1589	64.6615
YP_007337151.1	YP_007337151.1	K+-transporting ATPase, A subunit	NC_020062.1:858138-859841	52.2383	-1.5757	-2.9808	0.0223214	0.152292	38.8672	117.941	9.03666	43.1077
YP_007337115.1	YP_007337115.1	succinate-semialdehyde dehydrogenase	NC_020062.1:823994-825448	55.1259	-1.42157	-2.67878	0.0224526	0.152916	122.739	45.3359	30.8753	21.5538
YP_007332949.1	YP_007332949.1	putative quinone oxidoreductase	NC_020059.1:1017889-1018887	253.676	1.35509	2.55814	0.0228014	0.155017	171.834	91.6944	352.43	398.746
YP_007334374.1	YP_007334374.1	phage terminase large subunit (GpA)	NC_020059.1:2458710-2460821	25.8014	-1.58731	-3.00489	0.0229028	0.15535	26.5934	54.5394	11.2958	10.7769
YP_007337031.1	YP_007337031.1	hypothetical protein	NC_020062.1:738764-739624	57.5796	1.23611	2.35562	0.0229714	0.15535	36.8216	29.3149	94.1319	70.0499
YP_007337731.1	YP_007337731.1	D-amino acid dehydrogenase small subunit	NC_020062.1:1493594-1494844	52.9216	-1.31413	-2.48652	0.022941	0.15535	92.054	61.6977	25.6039	32.3307
YP_007332627.1	YP_007332627.1	putative flagellin protein	NC_020059.1:677876-678787	158.248	-1.66502	-3.17119	0.0231834	0.155467	383.217	116.919	14.308	118.546
YP_007332852.1	YP_007332852.1	riboflavin biosynthesis protein ribBA	NC_020059.1:924620-925723	56.7742	1.27086	2.41305	0.023323	0.155467	34.0941	30.6784	108.44	53.8846
YP_007332934.1	YP_007332934.1	transcriptional regulator	NC_020059.1:1002001-1002936	38.4611	1.60269	3.03708	0.0233368	0.155467	4.09129	29.3149	88.1074	32.3307
YP_007333179.1	YP_007333179.1	acyl carrier protein AcpP	NC_020059.1:1251553-1251789	169.947	1.42881	2.69224	0.0231425	0.155467	129.557	38.8593	301.222	210.15
YP_007334457.1	YP_007334457.1	ATP synthase beta subunit/transription termination factor rho	NC_020059.1:2537418-2538515	58.0885	1.29963	2.46165	0.0233928	0.155467	34.0941	26.2471	53.4669	118.546
YP_007334610.1	YP_007334610.1	putative sugar ABC transporter, substrate-binding protein	NC_020059.1:2699422-2700462	218.036	1.37447	2.59273	0.0233544	0.155467	157.515	66.4699	346.405	301.754
YP_007334783.1	YP_007334783.1	peroxisomal bifunctional enzyme	NC_020059.1:2879538-2881505	30.1334	-1.58453	-2.99909	0.0231825	0.155467	23.184	72.2647	14.308	10.7769
YP_007335254.1	YP_007335254.1	ATP synthase F1, beta subunit	NC_020059.1:3385240-3386670	173.353	1.24037	2.36259	0.0233732	0.155467	98.1909	96.4666	245.496	253.257
YP_007337630.1	YP_007337630.1	YceI family protein	NC_020062.1:1382405-1383736	23.088	-1.67161	-3.18571	0.0233693	0.155467	20.4564	52.8351	8.28361	10.7769
YP_007338228.1	YP_007338228.1	cold-shock protein CspA	NC_020062.1:2037399-2037602	333.297	1.57059	2.97025	0.0231005	0.155467	243.432	48.4037	561.779	479.573
YP_007332665.1	YP_007332665.1	glucose-6-phosphate dehydrogenase	NC_020059.1:718954-720429	161.264	1.43871	2.71079	0.023709	0.157297	107.055	52.8351	372.009	113.158
YP_007332730.1	YP_007332730.1	glycolate oxidase subunit F protein	NC_020059.1:793666-794985	28.0038	-1.49035	-2.80958	0.0237654	0.1574	38.8672	48.0629	14.308	10.7769
YP_007333973.1	YP_007333973.1	hypothetical protein	NC_020059.1:2071162-2072127	48.2158	-1.51695	-2.86186	0.0238398	0.157621	50.4592	91.0127	8.28361	43.1077
YP_007333892.1	YP_007333892.1	phosphoribosylformylglycinamidine synthase II	NC_020059.1:1973347-1975578	123.023	1.22425	2.33634	0.0243588	0.160776	72.2794	68.856	210.855	140.1
YP_007333709.1	YP_007333709.1	transcription-repair coupling factor	NC_020059.1:1793900-1797400	84.0958	1.26659	2.40592	0.024567	0.161596	30.6847	62.3795	135.55	107.769
YP_007334190.1	YP_007334190.1	UDP-3-O-[3-hydroxymyristoyl] N-acetylglucosamine deacetylase	NC_020059.1:2285055-2286011	124.294	1.22436	2.33652	0.0245407	0.161596	62.0512	77.3778	147.599	210.15
YP_007336382.1	YP_007336382.1	putative hydrolase, alpha/beta fold family	NC_020062.1:20456-21427	18.7253	-1.77973	-3.43362	0.024611	0.16161	24.5477	40.5637	9.78972	0
YP_007333733.1	YP_007333733.1	peptidyl prolyl cis-trans isomerase	NC_020059.1:1820309-1820809	53.1432	1.34258	2.53605	0.0246936	0.161875	40.9129	14.6575	70.7872	86.2153
YP_007337887.1	YP_007337887.1	urea carboxylase	NC_020062.1:1670085-1673621	26.2225	-1.81099	-3.50882	0.0247956	0.162268	6.81881	79.7639	7.53055	10.7769
YP_007332901.1	YP_007332901.1	putative lipoprotein	NC_020059.1:969723-970343	94.6939	1.30939	2.47837	0.0249164	0.162569	72.9613	29.9967	162.66	113.158
YP_007336352.1	YP_007336352.1	conjugal transfer protein TrbL	NC_020061.1:538757-539935	28.4066	-1.75566	-3.37681	0.0249261	0.162569	8.86446	84.1952	9.78972	10.7769
YP_007334735.1	YP_007334735.1	prevent-host-death family protein	NC_020059.1:2823076-2823330	76.5558	1.38872	2.61846	0.0252972	0.16471	62.0512	15.6801	109.946	118.546
YP_007332857.1	YP_007332857.1	oxidoreductase, short chain dehydrogenase/reductase family	NC_020059.1:929735-930553	51.4391	1.26593	2.40482	0.0255538	0.16582	23.184	31.3602	54.22	96.9922
YP_007336272.1	YP_007336272.1	hypothetical protein	NC_020061.1:461046-461252	28.2207	1.48968	2.80826	0.0255289	0.16582	19.7746	8.18091	57.9852	26.9423
YP_007335428.1	YP_007335428.1	putative major facilitator superfamily (MFS) drug efflux transporter	NC_020059.1:3566196-3567656	33.0289	-1.47429	-2.77846	0.0257288	0.166674	53.8686	42.2681	9.03666	26.9423
YP_007332335.1	YP_007332335.1	transcriptional regulator, TetR family	NC_020059.1:383568-384215	47.2401	1.26239	2.39894	0.0257931	0.16681	25.2296	28.6332	86.6013	48.4961
YP_007332156.1	YP_007332156.1	Fe(3+) ABC transporter, periplasmic substrate-binding protein	NC_020059.1:199550-200566	121.737	1.20018	2.29768	0.0259056	0.167256	79.7801	61.016	184.498	161.654
YP_007337931.1	YP_007337931.1	putative sugar ABC transporter, substrate-binding protein	NC_020062.1:1712962-1714245	40.7236	-1.53561	-2.8991	0.0261493	0.168547	22.5021	104.648	19.5794	16.1654
YP_007337179.1	YP_007337179.1	putative beta-N-acetylhexosaminidase	NC_020062.1:885817-887844	18.7378	-1.75579	-3.37711	0.0265205	0.170028	17.047	42.6089	4.51833	10.7769
YP_007337766.1	YP_007337766.1	succinoglycan biosynthesis acetyltransferase ExoZ	NC_020062.1:1530518-1531519	26.878	-1.47924	-2.78802	0.0264317	0.170028	37.5035	45.6768	13.555	10.7769
YP_007338073.1	YP_007338073.1	putative family 16 glycoside hydrolase	NC_020062.1:1867699-1869330	41.9525	-1.34448	-2.53939	0.0265269	0.170028	47.0498	74.9917	18.8264	26.9423
YP_007338114.1	YP_007338114.1	hypothetical protein	NC_020062.1:1911304-1913037	38.8671	-1.44805	-2.72839	0.0265558	0.170028	31.3665	87.6039	20.3325	16.1654
YP_007334002.1	YP_007334002.1	nicotinate-nucleotide--dimethylbenzimidazole phosphoribosyltransferase	NC_020059.1:2099137-2100153	55.9475	1.227	2.34079	0.0266501	0.170348	36.1397	28.9741	99.4033	59.273
YP_007332106.1	YP_007332106.1	glyoxalase/bleomycin resistance protein/dioxygenase	NC_020059.1:139959-140327	32.4001	-1.51627	-2.86051	0.0268486	0.17073	70.9156	26.588	10.5428	21.5538
YP_007332482.1	YP_007332482.1	inner membrane protein OxaA	NC_020059.1:525705-527507	150.774	1.20785	2.30993	0.026801	0.17073	92.054	81.4683	240.978	188.596
YP_007332632.1	YP_007332632.1	flagellin domain-containing protein	NC_020059.1:684351-685403	82.7464	-1.4624	-2.75566	0.0268771	0.17073	205.246	51.4716	52.7139	21.5538
YP_007332849.1	YP_007332849.1	hypothetical protein	NC_020059.1:921526-922743	135.242	1.41857	2.6732	0.0269316	0.17073	109.101	24.8836	218.386	188.596
YP_007338207.1	YP_007338207.1	2-isopropylmalate synthase	NC_020062.1:2016295-2017479	28.8765	-1.4776	-2.78486	0.026931	0.17073	44.3223	47.722	18.0733	5.38846
YP_007336063.1	YP_007336063.1	two-component sensor histidine kinase protein FixL	NC_020061.1:220119-221660	18.2628	-1.87368	-3.66466	0.0270971	0.171496	9.54634	55.2212	8.28361	0
YP_007332797.1	YP_007332797.1	hypothetical protein	NC_020059.1:861873-862181	90.5187	-1.53944	-2.90683	0.0272461	0.172156	247.523	37.155	50.4547	26.9423
YP_007334351.1	YP_007334351.1	phage late control gene D protein	NC_020059.1:2435275-2436441	27.5232	-1.59762	-3.02643	0.0273778	0.172705	18.4108	68.856	12.0489	10.7769
YP_007332804.1	YP_007332804.1	protease protein	NC_020059.1:867940-868779	263.738	1.397	2.63353	0.0275327	0.173084	197.064	67.1517	408.156	382.58
YP_007334736.1	YP_007334736.1	PilT domain-containing protein	NC_020059.1:2823330-2823740	44.6434	1.50444	2.83714	0.0275729	0.173084	36.1397	6.81743	97.8972	37.7192
YP_007335084.1	YP_007335084.1	hypothetical protein	NC_020059.1:3194963-3196234	389.154	-1.61923	-3.07211	0.0275003	0.173084	1095.78	142.143	173.203	145.488
YP_007332010.1	YP_007332010.1	double-strand break repair protein AddB	NC_020059.1:30607-33810	42.8429	-1.32305	-2.50195	0.0277764	0.174077	47.7317	78.7413	23.3447	21.5538
YP_007336340.1	YP_007336340.1	conjugal transfer protein TraA	NC_020061.1:526542-529853	30.9673	-1.63666	-3.10945	0.0278774	0.174426	13.6376	85.8996	13.555	10.7769
YP_007335216.1	YP_007335216.1	acetyl-CoA carboxylase, carboxyl transferase, alpha subunit	NC_020059.1:3337361-3338314	51.8186	1.21279	2.31786	0.0280618	0.175295	35.4578	24.2019	77.5647	70.0499
YP_007337296.1	YP_007337296.1	hypothetical protein	NC_020062.1:1014048-1014410	57.2165	1.36915	2.58318	0.0282351	0.176092	45.686	12.2714	68.528	102.381
YP_007335433.1	YP_007335433.1	histidine ammonia-lyase	NC_020059.1:3571471-3573006	85.2666	-1.45398	-2.73963	0.0283197	0.176334	210.701	46.3585	30.1222	53.8846
YP_007334586.1	YP_007334586.1	trimethylamine methyltransferase	NC_020059.1:2673406-2674992	31.8888	-1.51117	-2.85041	0.0283724	0.176377	23.184	74.6508	13.555	16.1654
YP_007332197.1	YP_007332197.1	transcriptional regulator, LacI family	NC_020059.1:247465-248532	36.2479	1.3816	2.60557	0.0287018	0.176396	8.86446	27.2697	54.973	53.8846
YP_007332252.1	YP_007332252.1	hypothetical protein	NC_020059.1:299758-299952	434.335	1.55517	2.93867	0.0286891	0.176396	322.53	56.9255	797.485	560.4
YP_007334059.1	YP_007334059.1	QAT familiy ABC transporter, ATP-binding protein	NC_020059.1:2157616-2158668	22.1691	-1.55422	-2.93676	0.0287424	0.176396	33.4122	35.4506	9.03666	10.7769
YP_007335156.1	YP_007335156.1	peptidyl prolyl cis-trans isomerase D signal peptide protein	NC_020059.1:3278228-3279151	148.655	1.32766	2.50996	0.0286794	0.176396	117.284	39.882	232.694	204.761
YP_007335344.1	YP_007335344.1	30S ribosomal protein S16	NC_020059.1:3476244-3476603	66.4478	1.32987	2.5138	0.0286557	0.176396	54.5505	16.7027	113.711	80.8269
YP_007336231.1	YP_007336231.1	radical SAM superfamily protein	NC_020061.1:407902-408984	28.0921	-1.47993	-2.78935	0.0286423	0.176396	51.823	37.8367	17.3203	5.38846
YP_007336624.1	YP_007336624.1	putative peptide ABC transporter, substrate-binding protein	NC_020062.1:296568-298082	22.4554	-1.72151	-3.29782	0.0285662	0.176396	11.592	60.6751	6.7775	10.7769
YP_007336823.1	YP_007336823.1	dihydrolipoyllysine-residue succinyltransferase component of 2-oxoglutarate dehydrogenase complex (E2)(dihydrolipoamide succinyltransferase component of 2-oxoglutaratedehydrogenase complex)	NC_020062.1:522716-523933	336.513	-1.58321	-2.99637	0.0284519	0.176396	921.903	137.371	119.736	167.042
YP_007333711.1	YP_007333711.1	endoribonuclease L-PSP	NC_020059.1:1798515-1799000	49.1035	2.11237	4.32402	0.0289128	0.177076	1.36376	11.5896	161.907	21.5538
YP_007333732.1	YP_007333732.1	peptidyl-prolyl cis-trans isomerase cyclophilin type	NC_020059.1:1819702-1820274	93.3186	1.22089	2.33091	0.0289451	0.177076	70.2338	35.7915	132.538	134.711
YP_007336578.1	YP_007336578.1	putative ParB-like nuclease	NC_020062.1:240913-241347	31.9015	1.3569	2.56135	0.0291714	0.178177	11.592	21.8158	56.4791	37.7192
YP_007335452.1	YP_007335452.1	glycerol ABC transporter, ATP-binding protein GlpT	NC_020059.1:3593323-3594393	32.4722	-1.37917	-2.60119	0.0293808	0.179172	39.5491	57.6073	16.5672	16.1654
YP_007335022.1	YP_007335022.1	hypothetical protein	NC_020059.1:3129226-3130182	53.5128	1.23503	2.35386	0.0296647	0.180269	34.0941	28.2923	103.169	48.4961
YP_007335795.1	YP_007335795.1	flavin reductase domain-containing protein	NC_020060.1:148272-148781	32.5756	1.55945	2.94742	0.0297012	0.180269	3.40941	22.8384	28.6161	75.4384
YP_007336706.1	YP_007336706.1	beta-D-galactosidase protein	NC_020062.1:390021-392162	25.3908	-1.73083	-3.31918	0.0296735	0.180269	8.86446	76.0143	11.2958	5.38846
YP_007333941.1	YP_007333941.1	putative sugar ABC transporter, ATP-binding protein	NC_020059.1:2032828-2033919	92.9105	1.32687	2.50858	0.0299527	0.181509	66.1425	29.3149	76.8116	199.373
YP_007334470.1	YP_007334470.1	ATP-dependent Clp protease adaptor protein ClpS	NC_020059.1:2552510-2552827	87.7373	1.3552	2.55832	0.0300042	0.181535	72.2794	19.7705	161.907	96.9922
YP_007332071.1	YP_007332071.1	hypothetical protein	NC_020059.1:107427-107807	136.666	1.39901	2.63721	0.0302353	0.18179	107.737	30.3376	284.655	123.935
YP_007334672.1	YP_007334672.1	dihydroorotate dehydrogenase family protein	NC_020059.1:2758588-2759901	85.8148	1.16009	2.23471	0.0302009	0.18179	42.9585	57.2664	113.711	129.323
YP_007335265.1	YP_007335265.1	GumN family protein	NC_020059.1:3398853-3399944	73.0471	-1.23461	-2.35318	0.0301725	0.18179	130.239	78.0595	35.3936	48.4961
YP_007336009.1	YP_007336009.1	carbamoyltransferase HypF	NC_020061.1:159946-162219	28.3392	-1.69279	-3.23282	0.030144	0.18179	8.86446	83.1726	10.5428	10.7769
YP_007334956.1	YP_007334956.1	sodium/bile acid symporter family protein	NC_020059.1:3053894-3054919	96.6119	1.20348	2.30294	0.0303672	0.182298	72.2794	38.5185	135.55	140.1
YP_007332538.1	YP_007332538.1	ornithine carbamoyltransferase	NC_020059.1:585338-586255	77.7421	1.23345	2.35129	0.0306942	0.183491	58.6418	30.6784	140.821	80.8269
YP_007336609.1	YP_007336609.1	L-carnitine dehydratase/bile acid-inducible protein F	NC_020062.1:280275-282788	29.2944	-1.68241	-3.20963	0.0306763	0.183491	8.86446	86.2405	11.2958	10.7769
YP_007337936.1	YP_007337936.1	putative sugar ABC transporter, ATP-binding protein	NC_020062.1:1718412-1719575	36.0399	-1.38315	-2.60837	0.0307089	0.183491	38.8672	71.9239	22.5917	10.7769
YP_007332133.1	YP_007332133.1	signal transduction histidine kinase protein	NC_020059.1:169255-170607	76.1863	-1.41194	-2.66095	0.0308999	0.18406	188.199	41.9272	36.8997	37.7192
YP_007332258.1	YP_007332258.1	endo-1,4-beta-glucanase	NC_020059.1:308038-309486	32.1761	-1.4313	-2.6969	0.0308981	0.18406	41.5948	51.1307	9.03666	26.9423
YP_007334877.1	YP_007334877.1	contains similarity to tropomyosin	NC_020059.1:2972852-2973127	45.3758	1.24315	2.36714	0.0309538	0.184096	32.7303	17.7253	60.9975	70.0499
YP_007335087.1	YP_007335087.1	septum formation protein Maf	NC_020059.1:3199026-3199715	18.2869	1.6403	3.1173	0.0310584	0.184433	6.13693	9.5444	46.6894	10.7769
YP_007334005.1	YP_007334005.1	putative transmembrane protein	NC_020059.1:2101295-2101996	40.9324	1.2727	2.41613	0.0312427	0.185242	28.639	15.3392	49.7016	70.0499
YP_007332441.1	YP_007332441.1	nitrogen-fixing NifU-like protein	NC_020059.1:489905-490471	310.377	1.45387	2.73943	0.0314127	0.185963	238.658	55.562	429.994	517.292
YP_007334136.1	YP_007334136.1	HtrA protease/chaperone protein	NC_020059.1:2231058-2232770	189.912	1.27546	2.42076	0.0317473	0.187655	141.831	64.4247	246.249	307.142
YP_007332430.1	YP_007332430.1	two component sensor kinase/response regulator hybrid	NC_020059.1:472421-474709	27.5747	-1.45782	-2.74693	0.0319021	0.188281	28.639	54.1985	11.2958	16.1654
YP_007332789.1	YP_007332789.1	ATP synthase F0, A subunit	NC_020059.1:855809-856561	56.2705	1.17865	2.26365	0.0321397	0.189393	34.7759	32.3828	98.6502	59.273
YP_007337137.1	YP_007337137.1	hypothetical protein	NC_020062.1:846033-846323	809.982	1.50489	2.83803	0.0326316	0.191998	600.737	131.917	1451.14	1056.14
YP_007333181.1	YP_007333181.1	aminodeoxychorismate lyase	NC_020059.1:1253379-1254593	91.909	1.16944	2.24924	0.0327836	0.192597	66.8244	40.2228	120.489	140.1
YP_007337830.1	YP_007337830.1	hypothetical protein	NC_020062.1:1608534-1608776	79.6074	1.144	2.20994	0.0329556	0.193313	45.686	50.1081	131.032	91.6038
YP_007332121.1	YP_007332121.1	streptomycin 3''-kinase	NC_020059.1:153973-154776	39.5175	1.23117	2.34757	0.0330729	0.193468	23.184	22.4975	69.2811	43.1077
YP_007332681.1	YP_007332681.1	chromate resistance regulator ChrB	NC_020059.1:741772-742584	49.8433	-1.42245	-2.68039	0.0332065	0.193468	120.693	34.7689	33.1344	10.7769
YP_007334923.1	YP_007334923.1	branched-chain amino acid aminotransferase	NC_020059.1:3013955-3015094	239.057	1.33712	2.52647	0.0332124	0.193468	180.699	66.8108	288.42	420.3
YP_007335843.1	YP_007335843.1	hypothetical protein	NC_020060.1:199715-200647	158.138	1.33881	2.52942	0.0332335	0.193468	124.102	41.9272	310.259	156.265
YP_007337152.1	YP_007337152.1	K+-transporting ATPase, B subunit	NC_020062.1:860063-862150	34.0466	-2.04215	-4.1186	0.033168	0.193468	23.184	103.966	9.03666	0
YP_007334991.1	YP_007334991.1	O-linked GlcNAc transferase	NC_020059.1:3096070-3096945	172.345	1.33075	2.51534	0.0333893	0.193915	136.376	44.995	314.024	193.984
YP_007335406.1	YP_007335406.1	integral membrane sensor signal transduction histidine kinase	NC_020059.1:3537704-3539119	22.3906	-1.65052	-3.13946	0.033411	0.193915	13.6376	59.9934	10.5428	5.38846
YP_007337379.1	YP_007337379.1	sigma-fimbriae chaperone protein	NC_020062.1:1100886-1101605	28.98	-1.42705	-2.68896	0.0336495	0.195005	53.1867	38.5185	18.8264	5.38846
YP_007333155.1	YP_007333155.1	CvpA family protein	NC_020059.1:1229143-1229748	56.9816	1.14122	2.20567	0.0337194	0.195116	34.7759	32.3828	74.5525	86.2153
YP_007334252.1	YP_007334252.1	transcriptional regulator, TetR family	NC_020059.1:2352260-2352877	20.1391	1.49796	2.82443	0.0338567	0.195616	8.86446	10.2261	39.9119	21.5538
YP_007332064.1	YP_007332064.1	4-aminobutyrate aminotransferase	NC_020059.1:99342-100664	464.785	1.59138	3.01337	0.0340298	0.196322	347.759	36.4732	623.53	851.376
YP_007335389.1	YP_007335389.1	DNA-binding response regulator	NC_020059.1:3519095-3519763	30.575	1.28707	2.44033	0.0342167	0.197105	15.0014	17.3844	41.418	48.4961
YP_007335624.1	YP_007335624.1	non-specific DNA-binding protein Dps / Iron-binding ferritin-like antioxidant protein / ferroxidase	NC_020059.1:3802001-3802510	84.5943	-1.32513	-2.50556	0.0344507	0.198156	192.29	56.9255	40.665	48.4961
YP_007337602.1	YP_007337602.1	multi-sensor hybrid histidine kinase	NC_020062.1:1350401-1353790	47.1854	-1.41749	-2.6712	0.0345365	0.198353	26.5934	114.874	20.3325	26.9423
YP_007335570.1	YP_007335570.1	dTDP-glucose 4,6-dehydratase	NC_020059.1:3737856-3738923	78.747	1.22684	2.34053	0.0348816	0.200037	34.7759	55.9029	159.648	64.6615
YP_007333007.1	YP_007333007.1	beta-lactamase family protein	NC_020059.1:1075107-1076108	72.0064	1.19427	2.28829	0.0349358	0.200049	52.5049	28.6332	77.5647	129.323
YP_007337978.1	YP_007337978.1	putative amino acid ABC transporter, substrate-binding protein	NC_020062.1:1761820-1763094	44.5963	1.28108	2.43021	0.0351453	0.20095	15.0014	34.428	85.8483	43.1077
YP_007335027.1	YP_007335027.1	putative oxidoreductase	NC_020059.1:3135241-3136476	43.6518	1.1739	2.25621	0.0354142	0.202187	25.9115	24.5427	59.4914	64.6615
YP_007333521.1	YP_007333521.1	arginyl-tRNA synthetase	NC_020059.1:1608847-1610619	93.3293	1.15043	2.21981	0.0355482	0.202352	60.6874	51.4716	164.166	96.9922
YP_007336898.1	YP_007336898.1	hypothetical protein	NC_020062.1:591992-593545	17.8856	-1.67682	-3.19723	0.0355484	0.202352	16.3651	39.882	4.51833	10.7769
YP_007335203.1	YP_007335203.1	hypothetical protein	NC_020059.1:3325336-3326112	133.813	1.29155	2.4479	0.0357408	0.203147	110.465	34.0871	223.657	167.042
YP_007335314.1	YP_007335314.1	radical SAM enzyme, Cfr family	NC_020059.1:3447031-3448266	44.9053	1.31386	2.48605	0.0359088	0.203801	12.2739	36.1324	88.1074	43.1077
YP_007332346.1	YP_007332346.1	rare lipoprotein A domain-containing protein	NC_020059.1:396193-396561	33.3132	1.41191	2.6609	0.0359826	0.203919	5.45505	26.588	52.7139	48.4961
YP_007332009.1	YP_007332009.1	double-strand break repair helicase AddA	NC_020059.1:27048-30614	56.3319	-1.27439	-2.41896	0.0367921	0.207084	45.686	117.941	29.3691	32.3307
YP_007332783.1	YP_007332783.1	ATP-binding protein	NC_020059.1:848345-849538	147.346	1.18397	2.27202	0.0373262	0.207084	91.3721	80.7865	277.124	140.1
YP_007332855.1	YP_007332855.1	putative IS3 family transposase, IS150 group, OrfAB	NC_020059.1:927536-929074	60.6387	-1.25068	-2.37954	0.0367293	0.207084	123.42	54.5394	37.6528	26.9423
YP_007332912.1	YP_007332912.1	A/G-specific adenine glycosylase	NC_020059.1:977269-978381	33.8949	1.25857	2.39259	0.0366861	0.207084	14.3195	23.1793	54.973	43.1077
YP_007332964.1	YP_007332964.1	endoribonuclease L-PSP	NC_020059.1:1033697-1034080	72.7941	-1.29615	-2.45573	0.0369357	0.207084	131.603	75.3326	19.5794	64.6615
YP_007334233.1	YP_007334233.1	hypothetical protein	NC_020059.1:2333565-2333903	45.6875	1.22295	2.33424	0.0368772	0.207084	35.4578	16.3618	66.2688	64.6615
YP_007334868.1	YP_007334868.1	low pH-inducible protein LpiA	NC_020059.1:2962889-2965498	195.597	1.22848	2.3432	0.0368424	0.207084	131.603	89.3083	367.491	193.984
YP_007335374.1	YP_007335374.1	thioredoxin protein	NC_020059.1:3504863-3505837	296.47	1.40678	2.65144	0.0368291	0.207084	234.567	55.9029	512.831	382.58
YP_007335805.1	YP_007335805.1	metallo-beta-lactamase superfamily protein	NC_020060.1:161608-162606	21.2648	-1.64061	-3.11797	0.0373483	0.207084	12.2739	57.6073	9.78972	5.38846
YP_007336273.1	YP_007336273.1	hypothetical protein	NC_020061.1:461433-462023	384.51	1.41569	2.66788	0.0370569	0.207084	297.3	76.3552	706.366	458.019
YP_007336711.1	YP_007336711.1	ROK-family transcriptional regulator	NC_020062.1:396691-397836	25.685	-1.40028	-2.63952	0.0371491	0.207084	38.1853	40.2228	13.555	10.7769
YP_007336944.1	YP_007336944.1	carbon monoxide dehydrogenase large chain	NC_020062.1:638519-640849	31.0341	-1.44926	-2.73067	0.0371664	0.207084	23.184	68.856	10.5428	21.5538
YP_007337147.1	YP_007337147.1	import inner membrane translocase subunit Tim44	NC_020062.1:855187-856185	500.494	1.31864	2.4943	0.0371194	0.207084	361.397	163.277	792.967	684.334
YP_007337157.1	YP_007337157.1	sulfate ABC transporter, susbtrate-binding protein	NC_020062.1:866945-867973	64.2812	1.39334	2.62685	0.0372929	0.207084	21.8202	44.3133	169.437	21.5538
YP_007337775.1	YP_007337775.1	putative peptide ABC transporter, substrate-binding protein	NC_020062.1:1542898-1544985	21.4172	-1.69469	-3.23707	0.0373096	0.207084	8.18257	63.0612	9.03666	5.38846
YP_007334455.1	YP_007334455.1	hypothetical protein	NC_020059.1:2535930-2536190	226.942	1.38448	2.61078	0.0374549	0.207376	183.426	41.9272	294.445	387.969
YP_007332574.1	YP_007332574.1	major facilitator superfamily (MFS) transporter	NC_020059.1:625112-626344	163.106	1.14151	2.20612	0.0377246	0.208569	109.783	83.5135	227.423	231.704
YP_007337027.1	YP_007337027.1	hypothetical protein	NC_020062.1:735483-735668	73.2613	1.317	2.49148	0.0378437	0.208927	62.0512	14.3166	87.3544	129.323
YP_007338155.1	YP_007338155.1	AP endonuclease, family 2	NC_020062.1:1956246-1957100	36.6009	-1.26633	-2.40548	0.0379068	0.208976	60.6874	45.3359	18.8264	21.5538
YP_007335364.1	YP_007335364.1	outer membrane lipoprotein carrier protein LolA	NC_020059.1:3493465-3494133	120.525	1.21862	2.32724	0.0380605	0.209224	97.509	39.5411	199.56	145.488
YP_007337415.1	YP_007337415.1	putative amino acid ABC transporter, ATP-binding protein	NC_020062.1:1140714-1142210	47.5869	1.25218	2.38201	0.0380141	0.209224	17.047	36.8141	93.3788	43.1077
YP_007336940.1	YP_007336940.1	acetoacetate-CoA ligase	NC_020062.1:634748-636706	28.9761	-1.42297	-2.68137	0.0382022	0.209703	25.2296	64.0838	15.8142	10.7769
YP_007334595.1	YP_007334595.1	short-chain dehydrogenase/reductase	NC_020059.1:2683928-2684677	107.126	1.20407	2.30388	0.0383289	0.2098	87.2808	35.4506	165.672	140.1
YP_007337763.1	YP_007337763.1	succinoglycan biosynthesis galactosyltransferase ExoY	NC_020062.1:1527033-1527863	146.703	-1.36786	-2.58087	0.0382854	0.2098	361.397	79.423	81.3299	64.6615
YP_007332977.1	YP_007332977.1	transcriptional regulator, XRE family	NC_020059.1:1049617-1050000	55.8873	1.3057	2.47204	0.0384866	0.210137	48.4136	11.5896	88.1074	75.4384
YP_007336236.1	YP_007336236.1	hypothetical protein	NC_020061.1:413456-414241	18.5182	-1.57623	-2.9819	0.0384996	0.210137	25.2296	32.0419	6.02444	10.7769
YP_007334489.1	YP_007334489.1	hypothetical protein	NC_020059.1:2569646-2570269	35.7741	1.22027	2.32991	0.0385674	0.210209	23.8658	17.3844	58.7383	43.1077
YP_007333583.1	YP_007333583.1	hypothetical protein	NC_020059.1:1672336-1674549	20.6504	-1.66043	-3.1611	0.0387306	0.210558	10.2282	57.9481	9.03666	5.38846
YP_007334646.1	YP_007334646.1	multiple sugar ABC transporter, ATP-binding protein	NC_020059.1:2736878-2737966	26.2968	-1.38458	-2.61096	0.0387409	0.210558	36.1397	41.5863	11.2958	16.1654
YP_007333252.1	YP_007333252.1	6,7-dimethyl-8-ribityllumazine synthase	NC_020059.1:1329617-1330072	39.6476	1.2615	2.39745	0.0388535	0.210872	28.639	17.0436	80.5769	32.3307
YP_007336428.1	YP_007336428.1	non-heme chloroperoxidase	NC_020062.1:78573-79553	23.4801	-1.49284	-2.81442	0.0389609	0.211157	23.8658	46.3585	7.53055	16.1654
YP_007334066.1	YP_007334066.1	trimethylamine methyltransferase	NC_020059.1:2164911-2166491	135.424	-1.32785	-2.51028	0.0392476	0.212208	321.166	80.4456	70.0341	70.0499
YP_007336163.1	YP_007336163.1	ATP-dependent carboxylate-amine/thiol ligase, ATP-grasp fold superfamily	NC_020061.1:328594-329877	20.7511	-1.61536	-3.06389	0.0392651	0.212208	12.9557	52.4942	6.7775	10.7769
YP_007333176.1	YP_007333176.1	oxidoreductase protein	NC_020059.1:1248321-1249364	54.3678	1.14741	2.21515	0.0394794	0.213005	40.231	25.2245	87.3544	64.6615
YP_007333376.1	YP_007333376.1	plasmid stabilization system	NC_020059.1:1465728-1466075	18.6598	1.48231	2.79396	0.0395232	0.213005	9.54634	7.1583	25.6039	32.3307
YP_007338143.1	YP_007338143.1	transcriptional regulator, AraC family	NC_020062.1:1939764-1940894	35.3066	-1.25983	-2.39468	0.0398498	0.214464	47.0498	56.9255	21.0855	16.1654
YP_007332948.1	YP_007332948.1	diguanylate cyclase/phosphodiesterase	NC_020059.1:1016004-1017809	20.7021	-1.50817	-2.84448	0.039932	0.214606	24.5477	39.2002	8.28361	10.7769
YP_007335700.1	YP_007335700.1	transcriptional regulator, TetR family	NC_020060.1:52457-53062	345.34	1.47936	2.78825	0.0403157	0.216366	276.162	38.1776	549.73	517.292
YP_007333131.1	YP_007333131.1	glycine cleavage system T protein, aminomethyltransferase	NC_020059.1:1206691-1207530	161.988	1.25136	2.38065	0.0404211	0.216603	132.285	46.6994	269.594	199.373
YP_007334200.1	YP_007334200.1	cell division protein FtsW	NC_020059.1:2297706-2298860	43.3334	-1.30437	-2.46976	0.0404723	0.216603	87.2808	37.155	16.5672	32.3307
YP_007333242.1	YP_007333242.1	transcriptional regulator, MarR family	NC_020059.1:1320540-1321058	35.3042	-1.25019	-2.37873	0.0405952	0.216959	48.4136	53.1759	18.0733	21.5538
YP_007335441.1	YP_007335441.1	hypothetical protein	NC_020059.1:3582260-3582637	70.8249	1.18394	2.27197	0.0406656	0.217034	58.6418	23.861	109.193	91.6038
YP_007334001.1	YP_007334001.1	diacylglycerol kinase	NC_020059.1:2098560-2098952	28.3111	1.31503	2.48807	0.0407237	0.217043	20.4564	9.88527	45.1833	37.7192
YP_007334415.1	YP_007334415.1	carbamoyl-phosphate synthase, small subunit	NC_020059.1:2496343-2497560	117.665	1.08981	2.12847	0.0408294	0.217305	76.3707	67.8334	170.19	156.265
YP_007333281.1	YP_007333281.1	N-acetyl-gamma-glutamyl-phosphate reductase	NC_020059.1:1357654-1358586	46.7923	1.15237	2.22279	0.0409057	0.21741	27.2752	29.3149	82.083	48.4961
YP_007336710.1	YP_007336710.1	putative amino acid ABC transporter, substrate-binding protein	NC_020062.1:395214-396491	22.3595	-1.47549	-2.78078	0.0410083	0.217655	27.2752	43.9724	12.8019	5.38846
YP_007332691.1	YP_007332691.1	rhizobial iron regulator RirA	NC_020059.1:753014-753502	151.771	1.23728	2.35754	0.0411537	0.21784	125.466	43.2907	228.176	210.15
YP_007335597.1	YP_007335597.1	molybdate ABC transporter, substrate-binding protein	NC_020059.1:3775772-3776569	58.5668	1.11784	2.17022	0.0411564	0.21784	42.2766	29.3149	92.6258	70.0499
YP_007333463.1	YP_007333463.1	HtrA protease/chaperone protein	NC_020059.1:1544567-1545970	223.716	1.23888	2.36015	0.0414319	0.218697	174.562	72.9465	313.271	334.084
YP_007336960.1	YP_007336960.1	putative glutathione ABC transporter, ATP-binding protein	NC_020062.1:654064-655914	21.8302	-1.50141	-2.83119	0.0413797	0.218697	23.184	46.6994	12.0489	5.38846
YP_007338161.1	YP_007338161.1	polyphosphate glucokinase	NC_020062.1:1961992-1962744	19.6319	-1.5966	-3.0243	0.0415559	0.219051	42.9585	23.5201	12.0489	0
YP_007332575.1	YP_007332575.1	transcriptional regulator, TetR family	NC_020059.1:626437-627048	54.5448	1.17759	2.26199	0.0420593	0.221266	43.6404	21.134	94.1319	59.273
YP_007335112.1	YP_007335112.1	RNA polymerase sigma factor	NC_020059.1:3224675-3225214	52.3975	1.13766	2.20024	0.0420911	0.221266	39.5491	23.1793	76.8116	70.0499
YP_007336866.1	YP_007336866.1	nitrite reductase [NAD(P)H], large subunit	NC_020062.1:559165-561627	20.4826	-1.64861	-3.13531	0.0421632	0.221343	13.6376	56.2438	12.0489	0
YP_007333280.1	YP_007333280.1	hypothetical protein	NC_020059.1:1355926-1357236	124.251	1.14086	2.20512	0.0422754	0.221491	96.1452	51.8125	192.782	156.265
YP_007334585.1	YP_007334585.1	two component sensor kinase/response regulator hybrid	NC_020059.1:2670375-2673182	53.6645	-1.16499	-2.24231	0.0423067	0.221491	69.5519	85.8996	37.6528	21.5538
YP_007334573.1	YP_007334573.1	antitoxin of the YoeB-YefM toxin-antitoxin system	NC_020059.1:2661630-2661890	46.7547	1.17304	2.25486	0.0427302	0.223405	36.1397	19.4297	77.5647	53.8846
YP_007335220.1	YP_007335220.1	D-alanyl-D-alanine carboxypeptidase protein	NC_020059.1:3341426-3342592	163.368	1.19299	2.28626	0.0431912	0.225509	130.921	56.2438	250.767	215.538
YP_007337994.1	YP_007337994.1	tetratricopeptide repeats-containing protein	NC_020062.1:1777764-1779512	28.6691	-1.31125	-2.48156	0.0432829	0.225681	37.5035	46.6994	14.308	16.1654
YP_007332029.1	YP_007332029.1	imidazoleglycerol-phosphate dehydratase	NC_020059.1:52004-52612	33.0007	1.21116	2.31524	0.0434899	0.226454	15.0014	21.8158	46.6894	48.4961
YP_007332051.1	YP_007332051.1	putative ROK family transcriptional regulator	NC_020059.1:85071-86273	31.9497	-1.38665	-2.6147	0.0441269	0.226757	71.5975	28.9741	21.8386	5.38846
YP_007332719.1	YP_007332719.1	glutamate--cysteine ligase	NC_020059.1:781451-782824	88.4997	1.09146	2.1309	0.0438168	0.226757	65.4606	42.6089	121.995	123.935
YP_007333883.1	YP_007333883.1	hydrolase, Alpha/Beta family	NC_020059.1:1966261-1966878	50.9267	1.12888	2.18688	0.0436744	0.226757	30.0028	28.6332	53.4669	91.6038
YP_007334982.1	YP_007334982.1	glycogen debranching enzyme GlgX	NC_020059.1:3086335-3088305	31.8081	-1.29198	-2.44863	0.043867	0.226757	34.7759	58.9707	17.3203	16.1654
YP_007335842.1	YP_007335842.1	hypothetical protein	NC_020060.1:199330-199746	369.072	1.34435	2.53915	0.0442501	0.226757	292.527	83.8544	663.442	436.465
YP_007336397.1	YP_007336397.1	putative polar amino acid ABC transporter, substrate-binding protein	NC_020062.1:46099-46983	33.9403	1.42995	2.69437	0.0436682	0.226757	6.81881	26.9288	85.8483	16.1654
YP_007336533.1	YP_007336533.1	3-oxoacyl-[acyl-carrier-protein] synthase	NC_020062.1:199872-201170	18.8948	-1.72641	-3.30904	0.044003	0.226757	6.81881	58.9707	9.78972	0
YP_007337084.1	YP_007337084.1	monovalent cation/H+ antiporter subunit A	NC_020062.1:792467-795355	33.788	-1.35067	-2.5503	0.0440658	0.226757	27.9571	75.3326	21.0855	10.7769
YP_007337583.1	YP_007337583.1	methyl-accepting chemotaxis protein	NC_020062.1:1329848-1331782	47.9821	-1.17762	-2.26203	0.0438718	0.226757	56.5961	82.15	31.6283	21.5538
YP_007337735.1	YP_007337735.1	precorrin-3B synthase	NC_020062.1:1497899-1499383	18.5721	-1.66013	-3.16045	0.0442554	0.226757	12.9557	50.7898	10.5428	0
YP_007337765.1	YP_007337765.1	exopolysaccharide polymerase ExoQ	NC_020062.1:1529229-1530521	36.2303	-1.33091	-2.51562	0.0442445	0.226757	79.7801	31.0193	23.3447	10.7769
YP_007338247.1	YP_007338247.1	putative porin	NC_020062.1:2059755-2060846	422.898	1.1912	2.28343	0.0441421	0.226757	256.387	225.657	579.099	630.449
YP_007333170.1	YP_007333170.1	50S ribosomal protein L9	NC_020059.1:1243336-1243914	25.5526	1.39043	2.62157	0.044732	0.228288	6.13693	19.4297	49.7016	26.9423
YP_007334477.1	YP_007334477.1	cytochrome B	NC_020059.1:2558111-2559391	204.541	-1.18119	-2.26764	0.0447116	0.228288	362.079	218.839	97.1441	140.1
YP_007334482.1	YP_007334482.1	hypothetical protein	NC_020059.1:2564355-2565509	103.184	-1.10697	-2.15393	0.044673	0.228288	131.603	153.733	51.9608	75.4384
YP_007333178.1	YP_007333178.1	3-oxoacyl-[acyl-carrier-protein] reductase	NC_020059.1:1250529-1251266	49.8237	1.10481	2.1507	0.044825	0.228459	29.3209	29.6558	59.4914	80.8269
YP_007332006.1	YP_007332006.1	acetyl-CoA carboxylase, carboxyl transferase, beta subunit	NC_020059.1:24105-25016	239.926	1.27675	2.42292	0.0451656	0.22989	195.018	63.0612	399.872	301.754
YP_007334713.1	YP_007334713.1	response regulator receiver protein	NC_020059.1:2802112-2802474	38.9532	-1.23337	-2.35116	0.0453069	0.230305	69.5519	41.2454	18.0733	26.9423
YP_007332865.1	YP_007332865.1	invasion associated locus B (IalB) family protein	NC_020059.1:937804-938508	56.8521	1.10562	2.15191	0.0454497	0.230592	38.8672	28.2923	63.2566	96.9922
YP_007335311.1	YP_007335311.1	putative oxidoreductase	NC_020059.1:3445049-3445903	61.9993	1.16126	2.23652	0.045586	0.230592	51.1411	20.7932	79.0708	96.9922
YP_007336841.1	YP_007336841.1	hypothetical protein	NC_020062.1:539956-540111	52.5132	1.20211	2.30076	0.045723	0.230592	39.5491	22.8384	109.946	37.7192
YP_007337570.1	YP_007337570.1	putative amino acid ABC transporter, substrate-binding protein	NC_020062.1:1312011-1313345	41.8371	-1.21443	-2.32049	0.0456754	0.230592	76.3707	42.9498	21.0855	26.9423
YP_007337716.1	YP_007337716.1	redoxin domain-containing protein	NC_020062.1:1477793-1479565	23.1836	-1.95563	-3.87884	0.0455028	0.230592	8.18257	80.7865	3.76528	0
YP_007338255.1	YP_007338255.1	putative epoxide hydrolase	NC_020062.1:2069648-2070934	24.9874	-1.40699	-2.65184	0.0456196	0.230592	28.639	50.1081	15.8142	5.38846
YP_007337912.1	YP_007337912.1	transcriptional regulator, GntR family	NC_020062.1:1696892-1697635	66.3618	1.06227	2.08821	0.0458341	0.23085	44.3223	38.5185	96.3911	86.2153
YP_007332766.1	YP_007332766.1	modulator of DNA gyrase protein	NC_020059.1:829761-831113	221.174	1.20997	2.31333	0.0459862	0.231012	175.243	73.6282	312.518	323.307
YP_007337863.1	YP_007337863.1	hypothetical protein	NC_020062.1:1646470-1648674	55.8644	-1.11965	-2.17295	0.0459714	0.231012	81.8257	77.0369	37.6528	26.9423
YP_007332664.1	YP_007332664.1	6-phosphogluconolactonase	NC_020059.1:718240-718938	100.74	1.21404	2.31986	0.0464727	0.233151	78.4163	37.4959	211.608	75.4384
YP_007338156.1	YP_007338156.1	putative sugar ABC transporter, ATP-binding protein	NC_020062.1:1957121-1958182	50.3419	-1.30883	-2.47741	0.0468736	0.234856	113.192	32.3828	18.0733	37.7192
YP_007333922.1	YP_007333922.1	RNA polymerase-binding protein DksA	NC_020059.1:2008038-2008457	246.588	1.37054	2.58568	0.0470429	0.235398	207.974	36.4732	353.936	387.969
YP_007333579.1	YP_007333579.1	phage tape measure protein	NC_020059.1:1667224-1670529	32.7321	-1.3939	-2.62788	0.0473989	0.235669	24.5477	78.4004	22.5917	5.38846
YP_007333900.1	YP_007333900.1	inositol monophosphatase	NC_020059.1:1981984-1982808	20.7268	1.36702	2.57937	0.0474033	0.235669	10.2282	10.2261	30.1222	32.3307
YP_007335742.1	YP_007335742.1	two-component sensor histidine kinase protein	NC_020060.1:93577-94908	23.0744	-1.40216	-2.64297	0.0473404	0.235669	25.9115	44.3133	11.2958	10.7769
YP_007336076.1	YP_007336076.1	hypothetical protein	NC_020061.1:234142-234381	27.2463	1.28073	2.42963	0.0473978	0.235669	19.0927	9.88527	36.8997	43.1077
YP_007338034.1	YP_007338034.1	putative (deoxy)ribonucleoside ABC transporter, substrate-binding protein	NC_020062.1:1824316-1825443	18.3785	-1.68764	-3.2213	0.0472136	0.235669	6.13693	52.8351	3.76528	10.7769
YP_007333225.1	YP_007333225.1	hypothetical protein	NC_020059.1:1301359-1302720	20.0491	-1.60711	-3.04641	0.0476527	0.236298	13.6376	47.3811	3.01222	16.1654
YP_007335566.1	YP_007335566.1	mannose-6-phosphate isomerase	NC_020059.1:3734997-3735365	23.6205	1.36986	2.58446	0.0476018	0.236298	6.81881	17.0436	43.6772	26.9423
YP_007336645.1	YP_007336645.1	acetate operon repressor	NC_020062.1:324487-325314	25.5287	1.28016	2.42866	0.0477433	0.236443	11.592	16.021	42.1711	32.3307
YP_007334844.1	YP_007334844.1	transporter protein TolQ	NC_020059.1:2942299-2943006	182.369	1.19562	2.29044	0.0479704	0.237261	148.65	59.3116	295.198	226.315
YP_007337321.1	YP_007337321.1	hypothetical protein	NC_020062.1:1039722-1041329	18.0094	-1.50527	-2.83877	0.0480668	0.237261	26.5934	31.0193	9.03666	5.38846
YP_007338157.1	YP_007338157.1	diguanylate cyclase	NC_020062.1:1958594-1959547	31.741	-1.2447	-2.36969	0.0480935	0.237261	40.231	52.4942	18.0733	16.1654
YP_007333072.1	YP_007333072.1	diacylglycerol kinase catalytic region	NC_020059.1:1145952-1146899	58.993	1.0862	2.12314	0.0483053	0.237737	44.3223	28.9741	92.6258	70.0499
YP_007337771.1	YP_007337771.1	transcriptional regulator, GntR family	NC_020062.1:1536811-1537722	39.1382	1.21826	2.32665	0.0483134	0.237737	19.0927	26.9288	83.5891	26.9423
YP_007337536.1	YP_007337536.1	oxidoreductase, 2OG-Fe(II) oxygenase family	NC_020062.1:1282375-1282950	22.8943	1.37043	2.58547	0.0488251	0.239948	10.9101	13.294	51.2077	16.1654
YP_007336415.1	YP_007336415.1	putative major facilitator superfamily (MFS) drug efflux transporter	NC_020062.1:64573-66006	17.9058	-1.56109	-2.95077	0.04889	0.23996	15.0014	42.9498	8.28361	5.38846
YP_007337800.1	YP_007337800.1	putative 5-oxoprolinase	NC_020062.1:1575741-1579424	283.224	1.23589	2.35526	0.0490172	0.240278	224.339	88.2857	464.635	355.638
YP_007334549.1	YP_007334549.1	hypothetical protein	NC_020059.1:2637808-2638491	56.7469	1.12435	2.18003	0.0491631	0.240687	46.3679	21.4749	78.3177	80.8269
YP_007332474.1	YP_007332474.1	hypothetical protein	NC_020059.1:520133-520858	41.1955	-1.32248	-2.50095	0.0497954	0.242883	97.509	28.6332	27.863	10.7769
YP_007332511.1	YP_007332511.1	long-chain-fatty-acid--CoA ligase (Acyl-CoA synthetase)	NC_020059.1:558821-560518	165.208	-1.15752	-2.23074	0.0498012	0.242883	156.151	310.193	81.3299	113.158
YP_007336092.1	YP_007336092.1	putative transposase	NC_020061.1:247875-249212	29.2701	-1.35225	-2.55311	0.0497841	0.242883	29.3209	62.0386	20.3325	5.38846
YP_007337045.1	YP_007337045.1	hypothetical protein	NC_020062.1:749706-751238	25.9843	-1.46172	-2.75436	0.0499762	0.243428	18.4108	57.9481	6.02444	21.5538
YP_007334681.1	YP_007334681.1	resistance nodulation cell division (RND) efflux pump, MFP component	NC_020059.1:2768818-2770008	200.932	1.21128	2.31543	0.0501139	0.243791	164.333	62.0386	345.652	231.704
YP_007334511.1	YP_007334511.1	cation diffusion facilitator (CDF) family transporter	NC_020059.1:2593620-2594534	41.0383	1.28352	2.43432	0.0502351	0.244072	11.592	33.7463	91.8727	26.9423
YP_007336062.1	YP_007336062.1	oxygen-independent coproporphyrinogen III oxidase	NC_020061.1:218577-219929	19.3721	-1.57281	-2.97483	0.050311	0.244132	10.9101	52.1533	9.03666	5.38846
YP_007337182.1	YP_007337182.1	hypothetical protein	NC_020062.1:889821-890453	18.0092	-1.50261	-2.83356	0.0504693	0.244592	21.8202	35.7915	9.03666	5.38846
YP_007335564.1	YP_007335564.1	GDP-mannose 4,6-dehydratase	NC_020059.1:3731555-3732637	181.426	1.21055	2.31426	0.0506193	0.24501	149.332	55.562	326.826	193.984
YP_007334069.1	YP_007334069.1	hypothetical protein	NC_020059.1:2167693-2168331	42.5369	-1.20179	-2.30024	0.0508798	0.245698	81.8257	39.5411	21.8386	26.9423
YP_007338262.1	YP_007338262.1	transcriptional regulator, LysR family	NC_020062.1:2077755-2078660	79.3199	1.24556	2.3711	0.0508891	0.245698	68.1881	21.134	168.684	59.273
YP_007337560.1	YP_007337560.1	carbohydrate kinase	NC_020062.1:1300818-1302101	29.9337	1.26123	2.39699	0.0509571	0.245718	10.2282	20.1114	30.1222	59.273
YP_007335880.1	YP_007335880.1	transcriptional regulator, XRE family	NC_020061.1:13329-13919	30.3894	1.18302	2.27051	0.0511967	0.246564	18.4108	16.3618	43.6772	43.1077
YP_007334224.1	YP_007334224.1	5,10-methylenetetrahydrofolate reductase	NC_020059.1:2323501-2324403	120.224	-1.33735	-2.52687	0.0515548	0.247978	311.62	47.3811	57.2322	64.6615
YP_007338178.1	YP_007338178.1	transcriptional regulator, XRE family	NC_020062.1:1982602-1983477	299.821	1.31146	2.48192	0.0518354	0.249017	252.296	58.289	468.4	420.3
YP_007332460.1	YP_007332460.1	peptide deformylase	NC_020059.1:508860-509375	37.8098	1.247	2.37347	0.0519662	0.249334	32.7303	9.88527	65.5158	43.1077
YP_007335656.1	YP_007335656.1	hypothetical protein	NC_020060.1:4966-5916	50.1631	-1.30716	-2.47454	0.0523906	0.251057	27.9571	123.395	33.1344	16.1654
YP_007334132.1	YP_007334132.1	HAS barrel domain-containing protein	NC_020059.1:2226622-2228646	27.1661	-1.35396	-2.55614	0.0527479	0.252455	21.8202	58.6299	12.0489	16.1654
YP_007332981.1	YP_007332981.1	glyoxalase/bleomycin resistance protein/dioxygenase	NC_020059.1:1052180-1052956	363.89	1.3533	2.55496	0.0529382	0.253051	306.165	56.5846	532.41	560.4
YP_007332485.1	YP_007332485.1	two-component sensor histidine kinase protein	NC_020059.1:530652-532172	147.963	-1.20457	-2.30469	0.0535249	0.25459	323.894	101.921	79.8238	86.2153
YP_007332916.1	YP_007332916.1	chromosome segregation protein SMC	NC_020059.1:980653-984114	64.0113	-1.13883	-2.20202	0.0533735	0.25459	55.9143	124.759	37.6528	37.7192
YP_007335451.1	YP_007335451.1	glycerol ABC transporter, ATP-binding protein GlpS	NC_020059.1:3592231-3593313	103.015	-1.06703	-2.09512	0.0534225	0.25459	164.333	123.055	70.7872	53.8846
YP_007335575.1	YP_007335575.1	hypothetical protein	NC_020059.1:3741521-3742375	18.3659	-1.46415	-2.759	0.0534944	0.25459	31.3665	24.5427	6.7775	10.7769
YP_007334117.1	YP_007334117.1	transcriptional regulator, HxlR family	NC_020059.1:2213542-2213958	24.3409	1.29781	2.45855	0.0536002	0.254634	16.3651	8.52178	29.3691	43.1077
YP_007337847.1	YP_007337847.1	gluconate 2-dehydrogenase cytochrome c subunit	NC_020062.1:1630560-1631909	34.5174	-1.21983	-2.32918	0.0538908	0.255699	57.9599	38.8593	14.308	26.9423
YP_007338259.1	YP_007338259.1	von Willebrand factor type A domain-containing protein	NC_020062.1:2073788-2076046	25.491	-1.39678	-2.63314	0.0544021	0.257807	22.5021	51.1307	6.7775	21.5538
YP_007336043.1	YP_007336043.1	putative D-serine/D-alanine/glycine transporter, AAT family	NC_020061.1:196615-198054	27.8707	-1.36525	-2.5762	0.0549974	0.260308	23.184	64.0838	18.8264	5.38846
YP_007332493.1	YP_007332493.1	putative phospholipid N-methyltransferase	NC_020059.1:539614-540261	71.0741	1.10033	2.14403	0.055187	0.260564	59.3237	28.2923	121.242	75.4384
YP_007335342.1	YP_007335342.1	signal recognition particle protein	NC_020059.1:3474217-3475797	221.353	1.16621	2.24421	0.0551612	0.260564	178.653	77.3778	359.96	269.423
YP_007335205.1	YP_007335205.1	transmembrane protein	NC_020059.1:3326767-3327402	31.0313	1.32541	2.50604	0.0553836	0.261172	8.86446	24.5427	74.5525	16.1654
YP_007333631.1	YP_007333631.1	hypothetical protein	NC_020059.1:1712563-1713390	85.4649	1.09684	2.13886	0.0554835	0.261323	65.4606	35.7915	84.3422	156.265
YP_007338232.1	YP_007338232.1	putative RND efflux transporter	NC_020062.1:2041472-2044546	174.129	-1.17857	-2.26353	0.0559867	0.26337	362.079	138.394	115.217	80.8269
YP_007334984.1	YP_007334984.1	sarcosine oxidase, gamma subunit family	NC_020059.1:3089348-3089896	21.365	-1.52155	-2.87099	0.0563456	0.264467	52.5049	12.2714	4.51833	16.1654
YP_007336112.1	YP_007336112.1	putative peroxiredoxin PrxS (atypical-2-Cys peroxiredoxin)	NC_020061.1:267575-268114	32.8771	1.19603	2.29109	0.0563573	0.264467	12.9557	25.2245	60.9975	32.3307
YP_007332185.1	YP_007332185.1	methylglyoxal synthase	NC_020059.1:232609-232989	25.6432	1.22838	2.34304	0.0565824	0.2652	11.592	16.3618	36.8997	37.7192
YP_007334936.1	YP_007334936.1	outer membrane lipoprotein	NC_020059.1:3029574-3029963	41.5989	1.09331	2.13362	0.0571152	0.267371	30.0028	19.7705	51.9608	64.6615
YP_007333617.1	YP_007333617.1	cystathionine beta-lyase	NC_020059.1:1699652-1700839	83.3082	1.00861	2.01197	0.0575599	0.269126	58.6418	47.722	113.711	113.158
YP_007332254.1	YP_007332254.1	hypothetical protein	NC_020059.1:303522-304073	22.3784	-1.39068	-2.62203	0.0581731	0.269374	48.4136	22.1566	13.555	5.38846
YP_007332838.1	YP_007332838.1	methyl-accepting chemotaxis protein	NC_020059.1:911286-913229	34.2821	-1.18213	-2.26911	0.0580136	0.269374	59.3237	38.1776	18.0733	21.5538
YP_007334249.1	YP_007334249.1	putative methyltransferase protein	NC_020059.1:2350436-2351122	21.6767	1.42901	2.69262	0.0580351	0.269374	2.72752	16.021	24.8508	43.1077
YP_007335166.1	YP_007335166.1	major facilitator superfamily (MFS) transporter	NC_020059.1:3290718-3292016	90.2387	1.04459	2.06277	0.0580185	0.269374	42.2766	68.5151	104.675	145.488
YP_007335315.1	YP_007335315.1	hypothetical protein	NC_020059.1:3448554-3449180	244.715	1.27574	2.42123	0.0580493	0.269374	213.429	46.0176	396.107	323.307
YP_007335345.1	YP_007335345.1	16S rRNA processing protein RimM	NC_020059.1:3476752-3477372	28.1403	1.26216	2.39855	0.0576938	0.269374	16.3651	16.021	64.0097	16.1654
YP_007336633.1	YP_007336633.1	resistance nodulation cell division (RND) drug efflux pump, inner membrane component	NC_020062.1:307761-310919	33.274	-1.29755	-2.45812	0.0580392	0.269374	21.8202	77.0369	18.0733	16.1654
YP_007337945.1	YP_007337945.1	cold shock protein	NC_020062.1:1728074-1728355	19.18	1.35121	2.55127	0.0581178	0.269374	10.2282	9.5444	35.3936	21.5538
YP_007332123.1	YP_007332123.1	chaperone protein DnaK	NC_020059.1:156147-158066	3033.41	1.27162	2.41432	0.0587386	0.269638	2564.56	648.337	4793.2	4127.56
YP_007333013.1	YP_007333013.1	hypothetical protein	NC_020059.1:1081768-1082100	29.5375	1.29021	2.44564	0.0584033	0.269638	25.2296	6.13568	43.6772	43.1077
YP_007333020.1	YP_007333020.1	Na(+)/H(+) antiporter subunit A	NC_020059.1:1088112-1090508	20.242	-1.54046	-2.90888	0.0587907	0.269638	8.18257	57.6073	9.78972	5.38846
YP_007335472.1	YP_007335472.1	beta-mannosidase protein	NC_020059.1:3616677-3619145	22.6433	-1.5703	-2.96966	0.0583209	0.269638	4.77317	67.4925	7.53055	10.7769
YP_007335523.1	YP_007335523.1	putative acyltransferase	NC_020059.1:3673671-3674744	31.3122	-1.20651	-2.30779	0.0586634	0.269638	36.1397	52.4942	15.0611	21.5538
YP_007336603.1	YP_007336603.1	gamma-glutamyltransferase	NC_020062.1:272483-274069	30.7055	-1.25194	-2.38161	0.0587695	0.269638	41.5948	52.4942	23.3447	5.38846
YP_007337353.1	YP_007337353.1	transcriptional regulator	NC_020062.1:1074507-1075358	132.333	-1.24324	-2.36729	0.0586947	0.269638	317.757	70.2195	82.083	59.273
YP_007337495.1	YP_007337495.1	D-galactarate dehydratase (GalcD)	NC_020062.1:1235117-1236646	149.224	1.15495	2.22676	0.0586901	0.269638	126.83	44.995	166.425	258.646
YP_007333896.1	YP_007333896.1	putative glutaredoxin protein	NC_020059.1:1977908-1978243	470.769	1.26275	2.39953	0.0590898	0.270688	385.263	116.237	562.532	819.045
YP_007333189.1	YP_007333189.1	permease YjgP/YjgQ family protein	NC_020059.1:1262770-1263996	61.9592	1.01124	2.01564	0.0591958	0.270851	42.9585	36.8141	92.6258	75.4384
YP_007334104.1	YP_007334104.1	ketol-acid reductoisomerase	NC_020059.1:2201390-2202409	78.264	1.09178	2.13137	0.0594818	0.271514	68.1881	27.2697	115.217	102.381
YP_007337026.1	YP_007337026.1	hypothetical protein	NC_020062.1:735171-735437	27.4079	1.21707	2.32473	0.0594552	0.271514	20.4564	10.9079	45.9364	32.3307
YP_007332397.1	YP_007332397.1	hypothetical protein	NC_020059.1:440689-441789	67.8131	-1.21231	-2.31708	0.0598615	0.272641	156.151	38.8593	33.1344	43.1077
YP_007335414.1	YP_007335414.1	transcriptional regulator, TetR family	NC_020059.1:3545380-3546057	69.666	1.11732	2.16944	0.0598705	0.272641	60.0055	25.2245	128.772	64.6615
YP_007336202.1	YP_007336202.1	putative ISAs1 family transposase	NC_020061.1:377270-378415	61.5829	-1.06987	-2.09924	0.0601472	0.273023	102.964	71.2421	45.1833	26.9423
YP_007336444.1	YP_007336444.1	response regulator	NC_020062.1:96879-97319	18.2834	-1.43398	-2.70192	0.0600433	0.273023	35.4578	22.4975	9.78972	5.38846
YP_007337780.1	YP_007337780.1	putative fumarylacetoacetate	NC_020062.1:1550530-1551672	88.5425	1.06649	2.09433	0.0601672	0.273023	53.1867	52.4942	76.0586	172.431
YP_007336847.1	YP_007336847.1	hypothetical protein	NC_020062.1:543858-544562	43.2191	1.1413	2.20579	0.0604695	0.274072	20.4564	26.9288	33.8875	91.6038
YP_007335421.1	YP_007335421.1	resistance nodulation cell division (RND) drug efflux pump, MFP component	NC_020059.1:3557664-3559175	79.3625	1.02413	2.03373	0.0606669	0.274643	61.3693	40.2228	124.254	91.6038
YP_007335256.1	YP_007335256.1	ATP synthase F1, alpha subunit	NC_020059.1:3387609-3389138	175.379	1.06183	2.08758	0.0607822	0.274841	119.329	98.5118	300.469	183.208
YP_007334480.1	YP_007334480.1	putative drug efflux ABC transporter, ATP-binding/permease protein	NC_020059.1:2561536-2563389	163.502	1.05062	2.07142	0.0609463	0.27526	123.42	80.4456	250.767	199.373
YP_007335275.1	YP_007335275.1	succinate-CoA ligase, alpha subunit	NC_020059.1:3412291-3413193	125.11	-1.0293	-2.04103	0.061033	0.275328	191.609	150.324	72.2933	86.2153
YP_007333014.1	YP_007333014.1	chaperone DnaJ protein	NC_020059.1:1082104-1083015	120.899	1.21633	2.32355	0.0613826	0.27606	111.829	22.8384	198.053	150.877
YP_007335505.1	YP_007335505.1	ATP-dependent DNA helicase	NC_020059.1:3655391-3658528	283.586	1.13333	2.19365	0.0614104	0.27606	221.611	111.806	434.513	366.415
YP_007337263.1	YP_007337263.1	trans-2-enoyl-CoA reductase	NC_020062.1:977698-978678	47.3694	1.15625	2.22877	0.0612904	0.27606	41.5948	12.9531	59.4914	75.4384
YP_007333383.1	YP_007333383.1	hypothetical protein	NC_020059.1:1470945-1472945	233.139	1.13256	2.19247	0.0616949	0.276419	185.472	87.2631	271.853	387.969
YP_007335432.1	YP_007335432.1	urocanate hydratase	NC_020059.1:3569784-3571469	298.088	-1.41677	-2.66987	0.0617058	0.276419	846.215	71.2421	134.797	140.1
YP_007335943.1	YP_007335943.1	glycosyltransferase family 28 protein	NC_020061.1:82697-83953	22.3073	-1.34043	-2.53227	0.0616147	0.276419	23.184	43.9724	11.2958	10.7769
YP_007334325.1	YP_007334325.1	pyruvate decarboxylase	NC_020059.1:2418151-2419935	22.0518	-1.32553	-2.50625	0.0619297	0.276903	26.5934	39.5411	11.2958	10.7769
YP_007337692.1	YP_007337692.1	acetaldehyde dehydrogenase	NC_020062.1:1452814-1454322	46.3779	-1.23618	-2.35575	0.0619577	0.276903	29.3209	108.397	31.6283	16.1654
YP_007332210.1	YP_007332210.1	transcriptional regulator, TetR family	NC_020059.1:258603-259397	34.0562	1.17719	2.26136	0.0626426	0.277151	12.2739	27.6106	64.0097	32.3307
YP_007332608.1	YP_007332608.1	flagellar biosynthetic protein FlhB	NC_020059.1:661535-662611	39.4299	-1.13083	-2.18985	0.0627157	0.277151	60.0055	48.0629	17.3203	32.3307
YP_007332980.1	YP_007332980.1	hypothetical protein	NC_020059.1:1051234-1051959	665.531	1.35023	2.54952	0.0625457	0.277151	564.598	91.0127	1122.81	883.707
YP_007333396.1	YP_007333396.1	outer membrane protein	NC_020059.1:1481801-1482568	56.5699	1.05996	2.08488	0.0624087	0.277151	47.0498	24.2019	90.3666	64.6615
YP_007334231.1	YP_007334231.1	acetolactate synthase, catalytic subunit	NC_020059.1:2331433-2333091	27.1816	-1.28995	-2.44519	0.062794	0.277151	25.2296	52.1533	9.78972	21.5538
YP_007334653.1	YP_007334653.1	protozoan/cyanobacterial globin family protein	NC_020059.1:2744624-2745013	41.5316	1.10499	2.15098	0.0625288	0.277151	33.4122	18.0662	71.5402	43.1077
YP_007335396.1	YP_007335396.1	hypothetical protein	NC_020059.1:3525164-3526489	41.1021	-1.1084	-2.15606	0.0626564	0.277151	53.1867	59.3116	19.5794	32.3307
YP_007335431.1	YP_007335431.1	hypothetical protein	NC_020059.1:3569203-3569781	37.6244	-1.411	-2.65922	0.0623095	0.277151	106.373	9.88527	18.0733	16.1654
YP_007335503.1	YP_007335503.1	ferredoxin-1 (Ferredoxin I) (FdI)	NC_020059.1:3654437-3654775	125.131	1.19483	2.28918	0.062385	0.277151	112.51	29.9967	239.472	118.546
YP_007336479.1	YP_007336479.1	hypothetical protein	NC_020062.1:134150-135778	36.0388	-1.15813	-2.23168	0.0626896	0.277151	36.8216	65.4473	20.3325	21.5538
YP_007337764.1	YP_007337764.1	succinoglycan export protein ExoF	NC_020062.1:1527946-1529220	93.6619	-1.19898	-2.29578	0.0628054	0.277151	210.701	56.2438	37.6528	70.0499
YP_007338218.1	YP_007338218.1	putative major facilitator superfamily (MFS) drug efflux transporter	NC_020062.1:2029444-2031051	19.6769	-1.63067	-3.09657	0.0629806	0.277605	2.04564	63.7429	7.53055	5.38846
YP_007332870.1	YP_007332870.1	cytochrome c oxidase assembly protein CtaG	NC_020059.1:942579-943139	42.4222	-1.12293	-2.17789	0.0631813	0.27785	77.7345	43.2907	27.11	21.5538
YP_007335907.1	YP_007335907.1	putative carbohydrate ABC transporter, periplasmic binding protein	NC_020061.1:45670-47010	22.3407	-1.48523	-2.79961	0.0633972	0.27785	8.86446	63.0612	12.0489	5.38846
YP_007336602.1	YP_007336602.1	glutamyl-tRNA(Gln) amidotransferase subunit A	NC_020062.1:270486-271913	20.7484	-1.52649	-2.88084	0.0633946	0.27785	8.86446	54.1985	3.76528	16.1654
YP_007337201.1	YP_007337201.1	putative dipeptidase	NC_020062.1:906756-907793	34.4381	1.09495	2.13605	0.0631839	0.27785	19.0927	22.8384	52.7139	43.1077
YP_007337418.1	YP_007337418.1	transcriptional regulator, LacI family	NC_020062.1:1144490-1145509	55.3815	1.04163	2.05856	0.0633202	0.27785	41.5948	29.6558	96.3911	53.8846
YP_007338168.1	YP_007338168.1	LclR-like regulatory protein	NC_020062.1:1970614-1971447	23.3701	1.23232	2.34945	0.0635012	0.277989	10.9101	13.9757	30.8753	37.7192
YP_007336459.1	YP_007336459.1	two-component response regulator protein	NC_020062.1:110969-111742	23.9347	1.25905	2.39338	0.0640472	0.280061	7.50069	17.3844	33.1344	37.7192
YP_007337700.1	YP_007337700.1	hypothetical protein	NC_020062.1:1461802-1463283	22.8989	-1.55832	-2.94512	0.0643464	0.28105	3.40941	69.8786	7.53055	10.7769
YP_007332141.1	YP_007332141.1	diguanylate cyclase	NC_020059.1:185289-186077	42.3571	-1.11212	-2.16162	0.0648681	0.281821	72.9613	49.4264	30.8753	16.1654
YP_007332240.1	YP_007332240.1	pilus assembly protein TadD	NC_020059.1:286989-287819	20.0412	-1.36109	-2.56878	0.064867	0.281821	35.4578	27.2697	12.0489	5.38846
YP_007333347.1	YP_007333347.1	prolyl-tRNA synthetase	NC_020059.1:1433984-1435306	241.525	1.21754	2.32549	0.0648891	0.281821	213.429	52.8351	376.528	323.307
YP_007335625.1	YP_007335625.1	aspartate-semialdehyde dehydrogenase	NC_020059.1:3802880-3803914	190.962	1.06798	2.0965	0.0647812	0.281821	152.06	81.8091	260.557	269.423
YP_007338097.1	YP_007338097.1	ABC transporter, ATP-binding protein	NC_020062.1:1894490-1895563	37.1648	1.27343	2.41736	0.0646081	0.281821	4.77317	33.4054	51.2077	59.273
YP_007332134.1	YP_007332134.1	hypothetical protein	NC_020059.1:170672-170878	133.784	-1.04997	-2.07049	0.0654976	0.282867	199.109	175.208	106.934	53.8846
YP_007333117.1	YP_007333117.1	ribonuclease III	NC_020059.1:1191580-1192299	28.6544	1.15856	2.23234	0.0654542	0.282867	20.4564	13.6349	48.1955	32.3307
YP_007335177.1	YP_007335177.1	electron transfer flavoprotein subunit beta	NC_020059.1:3301205-3301954	96.1493	0.975533	1.96637	0.0654319	0.282867	63.415	61.6977	135.55	123.935
YP_007335281.1	YP_007335281.1	hypothetical protein	NC_020059.1:3417966-3418772	36.7473	-1.20151	-2.2998	0.0653766	0.282867	67.5062	43.9724	30.1222	5.38846
YP_007335777.1	YP_007335777.1	sugar ABC transporter, ATP-binding protein TeuA	NC_020060.1:130318-131844	18.267	-1.49451	-2.81768	0.0652711	0.282867	16.3651	44.6542	12.0489	0
YP_007338019.1	YP_007338019.1	sarcosine oxidase, subunit beta	NC_020062.1:1807752-1808867	29.9128	-1.21135	-2.31554	0.0658137	0.283914	30.0028	54.5394	13.555	21.5538
YP_007333525.1	YP_007333525.1	chromosome segregation and condensation protein B	NC_020059.1:1615508-1616167	23.4492	-1.28751	-2.44106	0.0659588	0.284221	40.231	27.6106	9.78972	16.1654
YP_007336289.1	YP_007336289.1	hypothetical protein	NC_020061.1:478593-479039	59.6906	1.09178	2.13137	0.0660955	0.284492	53.8686	19.0888	90.3666	75.4384
YP_007333420.1	YP_007333420.1	DNA-directed RNA polymerase, beta subunit	NC_020059.1:1506984-1511126	864.567	1.17375	2.25597	0.0662519	0.284846	640.286	342.235	1484.27	991.476
YP_007332503.1	YP_007332503.1	putative fructose transport system kinase	NC_020059.1:550303-550935	27.2668	1.20889	2.31159	0.0665393	0.285394	21.8202	8.86266	40.665	37.7192
YP_007335162.1	YP_007335162.1	aldo/keto reductase	NC_020059.1:3287707-3288687	91.7514	1.0193	2.02694	0.066474	0.285394	75.0069	40.5637	116.724	134.711
YP_007338154.1	YP_007338154.1	ROK family protein	NC_020062.1:1954968-1956206	30.2725	-1.1821	-2.26908	0.0666017	0.285394	50.4592	34.7689	14.308	21.5538
YP_007332099.1	YP_007332099.1	transcriptional regulator, AsnC family	NC_020059.1:134332-134808	31.004	1.13979	2.20349	0.0667129	0.285552	23.8658	12.6122	44.4302	43.1077
YP_007333255.1	YP_007333255.1	SmpA/OmlA domain-containing protein	NC_020059.1:1333019-1333528	112.93	1.04377	2.06161	0.0668405	0.28578	90.0083	48.7446	118.983	193.984
YP_007334674.1	YP_007334674.1	allantoate amidohydrolase	NC_020059.1:2761014-2762243	108.704	1.03077	2.04312	0.0670701	0.286126	87.2808	47.722	121.995	177.819
YP_007335578.1	YP_007335578.1	hypothetical protein	NC_020059.1:3743763-3744719	40.3607	-1.09327	-2.13357	0.0670508	0.286126	60.0055	55.9029	29.3691	16.1654
YP_007333539.1	YP_007333539.1	tRNA:M(5)U-54 methyltransferase	NC_020059.1:1629039-1630475	58.145	1.02453	2.03429	0.0672177	0.286438	29.3209	45.3359	98.6502	59.273
YP_007332537.1	YP_007332537.1	acetylornithine/succinyldiaminopimelate aminotransferase	NC_020059.1:584065-585264	104.366	1.01549	2.02159	0.0673827	0.286586	80.462	50.1081	114.464	172.431
YP_007332854.1	YP_007332854.1	hypothetical protein	NC_020059.1:927140-927400	43.805	1.14486	2.21125	0.0674447	0.286586	35.4578	13.6349	39.9119	86.2153
YP_007335023.1	YP_007335023.1	GGDEF domain-containing protein	NC_020059.1:3130245-3132455	32.8792	-1.1779	-2.26248	0.0674757	0.286586	34.7759	56.2438	13.555	26.9423
YP_007336696.1	YP_007336696.1	two-component system, regulatory protein	NC_020062.1:380274-380945	39.8997	-1.29016	-2.44556	0.06776	0.287476	101.6	20.1114	27.11	10.7769
YP_007332606.1	YP_007332606.1	response regulator receiver protein	NC_020059.1:660324-661040	18.0549	-1.54754	-2.92319	0.067947	0.287952	42.2766	12.2714	1.50611	16.1654
YP_007338235.1	YP_007338235.1	Sel1 domain protein repeat-containing protein	NC_020062.1:2047097-2048788	45.0024	-1.07739	-2.11021	0.0680863	0.288224	65.4606	63.7429	34.6405	16.1654
YP_007334651.1	YP_007334651.1	putative oxidoreductase	NC_020059.1:2742312-2743355	28.393	1.27059	2.41261	0.0683468	0.288692	6.81881	24.2019	60.9975	21.5538
YP_007336719.1	YP_007336719.1	YadA-like T5SS secreted adhesin	NC_020062.1:403751-408334	317.964	-1.29797	-2.45882	0.0683007	0.288692	783.482	159.528	97.1441	231.704
YP_007335423.1	YP_007335423.1	heavy metal efflux P-type ATPase	NC_020059.1:3560666-3563164	120.958	1.0935	2.1339	0.0685188	0.288805	37.5035	108.056	192.782	145.488
YP_007336998.1	YP_007336998.1	ABC transporter, ATP-binding protein	NC_020062.1:699859-700674	42.0601	1.72429	3.30417	0.0685237	0.288805	1.36376	19.4297	50.4547	96.9922
YP_007333882.1	YP_007333882.1	hypothetical protein	NC_020059.1:1965354-1966154	317.295	-1.14147	-2.20605	0.0689432	0.289306	630.058	270.311	169.437	199.373
YP_007334584.1	YP_007334584.1	short chain dehydrogenase/reductase	NC_020059.1:2669481-2670308	28.1924	1.13508	2.1963	0.0689064	0.289306	16.3651	17.3844	46.6894	32.3307
YP_007337286.1	YP_007337286.1	proline betaine ABC transporter, substrate-binding protein PrbA	NC_020062.1:1000590-1002179	38.5153	-1.08926	-2.12765	0.0688708	0.289306	62.0512	46.3585	24.0978	21.5538
YP_007337658.1	YP_007337658.1	ABC transporter, substrate-binding protein	NC_020062.1:1412266-1413252	275.475	1.20619	2.30727	0.0688246	0.289306	243.432	61.3568	398.366	398.746
YP_007331988.1	YP_007331988.1	membrane-bound lytic murein transglycosylase	NC_020059.1:6089-7207	84.7832	1.04995	2.07046	0.0691235	0.289738	73.6432	33.0645	140.821	91.6038
YP_007334196.1	YP_007334196.1	major facilitator superfamily (MFS) transporter	NC_020059.1:2292598-2293929	19.0701	-1.42264	-2.68076	0.0691967	0.289738	24.5477	38.1776	13.555	0
YP_007336485.1	YP_007336485.1	glyoxalase/dioxygenase superfamily protein	NC_020062.1:141315-141686	93.8175	1.07026	2.09982	0.0692812	0.289776	83.1895	33.0645	156.635	102.381
YP_007332132.1	YP_007332132.1	two component transcriptional regulator, winged helix family	NC_020059.1:168532-169251	34.2323	-1.2705	-2.41245	0.0696177	0.289923	83.1895	18.7479	18.8264	16.1654
YP_007333059.1	YP_007333059.1	putative DNA polymerase bacteriophage type	NC_020059.1:1129015-1129902	27.1887	-1.32115	-2.49866	0.0696128	0.289923	19.0927	65.4473	18.8264	5.38846
YP_007334058.1	YP_007334058.1	QAT familiy ABC transporter, permease protein	NC_020059.1:2156712-2157623	26.2505	-1.24553	-2.37105	0.069609	0.289923	52.5049	25.9062	15.8142	10.7769
YP_007335436.1	YP_007335436.1	histidine utilization repressor	NC_020059.1:3575757-3576503	107.375	-1.32159	-2.49942	0.069397	0.289923	296.618	27.2697	62.5036	43.1077
YP_007333728.1	YP_007333728.1	hypothetical protein	NC_020059.1:1818309-1818443	41.9197	1.09808	2.14069	0.0699866	0.291144	34.7759	14.6575	48.1955	70.0499
YP_007336686.1	YP_007336686.1	NMT1/THI5-like domain-containing protein	NC_020062.1:369169-370200	37.8981	-1.08295	-2.11836	0.0702129	0.29177	53.8686	50.449	20.3325	26.9423
YP_007334163.1	YP_007334163.1	major facilitator superfamily (MFS) sugar symporter	NC_020059.1:2259342-2260727	72.6599	0.970699	1.95979	0.0705729	0.29295	55.2324	39.882	103.922	91.6038
YP_007333540.1	YP_007333540.1	hypothetical protein	NC_020059.1:1630588-1630731	117.972	1.04436	2.06244	0.070696	0.293002	102.964	43.9724	168.684	156.265
YP_007337842.1	YP_007337842.1	NIPSNAP domain-containing protein	NC_020062.1:1625740-1626087	46.2891	1.03714	2.05215	0.0707377	0.293002	37.5035	21.4749	72.2933	53.8846
YP_007334209.1	YP_007334209.1	hypothetical protein	NC_020059.1:2308700-2308882	15097.3	0.929564	1.9047	0.071097	0.294173	13779.5	6306.12	20716.5	19587
YP_007334579.1	YP_007334579.1	putative urate catabolism protein	NC_020059.1:2664654-2665577	78.1683	1.01455	2.02027	0.0712888	0.29465	63.415	34.0871	85.8483	129.323
YP_007333943.1	YP_007333943.1	putative sugar ABC transporter, permease protein	NC_020059.1:2034857-2035762	120.994	1.09057	2.12958	0.0717651	0.295581	96.1452	46.6994	98.6502	242.481
YP_007336129.1	YP_007336129.1	nitrogenase molybdenum-iron protein alpha chain	NC_020061.1:286316-287818	46.2954	1.20138	2.2996	0.0717772	0.295581	7.50069	43.9724	79.8238	53.8846
YP_007336773.1	YP_007336773.1	hypothetical protein	NC_020062.1:463982-465319	19.5628	-1.50008	-2.82859	0.0718212	0.295581	9.54634	55.9029	12.8019	0
YP_007337192.1	YP_007337192.1	type III effector Hrp-dependent outer protein	NC_020062.1:899268-900542	40.1755	1.06689	2.09491	0.0717674	0.295581	30.0028	17.7253	42.9241	70.0499
YP_007333623.1	YP_007333623.1	hypothetical protein	NC_020059.1:1705242-1705445	58.2491	1.04356	2.06131	0.0720375	0.295896	50.4592	23.861	99.4033	59.273
YP_007335768.1	YP_007335768.1	ribose ABC transporter, substrate-binding protein	NC_020060.1:120307-121473	75.1626	-1.22	-2.32946	0.0720515	0.295896	186.154	31.3602	34.6405	48.4961
YP_007332542.1	YP_007332542.1	O-succinylhomoserine sulfhydrylase	NC_020059.1:589193-590380	133.236	1.02669	2.03735	0.0722983	0.296277	113.192	54.5394	192.782	172.431
YP_007336230.1	YP_007336230.1	radical SAM superfamily protein	NC_020061.1:406499-407905	84.1749	-1.20567	-2.30645	0.072297	0.296277	201.155	47.722	66.2688	21.5538
YP_007332068.1	YP_007332068.1	30S ribosomal protein S1	NC_020059.1:104409-106112	303.899	1.08155	2.11632	0.0728144	0.297046	158.878	209.636	539.94	307.142
YP_007332925.1	YP_007332925.1	hypothetical protein	NC_020059.1:992656-993069	54.53	1.1121	2.1616	0.0727798	0.297046	51.1411	13.9757	77.5647	75.4384
YP_007333956.1	YP_007333956.1	putative ankyrin	NC_020059.1:2050860-2052605	38.4328	-1.09912	-2.14223	0.0726811	0.297046	67.5062	42.9498	27.11	16.1654
YP_007334980.1	YP_007334980.1	glycogen synthase	NC_020059.1:3083048-3084490	32.1332	-1.1159	-2.16731	0.072872	0.297046	46.3679	43.2907	17.3203	21.5538
YP_007336873.1	YP_007336873.1	hypothetical protein	NC_020062.1:567645-568100	18.915	-1.34515	-2.54057	0.0728584	0.297046	25.2296	33.7463	11.2958	5.38846
YP_007332289.1	YP_007332289.1	putative globin	NC_020059.1:337482-337949	127.146	1.03397	2.04766	0.0733841	0.297149	108.419	49.4264	151.364	199.373
YP_007333030.1	YP_007333030.1	histidine kinase	NC_020059.1:1096621-1098132	23.0247	-1.26672	-2.40613	0.073515	0.297149	23.8658	44.6542	12.8019	10.7769
YP_007334042.1	YP_007334042.1	cobyrinic Acid a,c-diamide synthase	NC_020059.1:2136928-2138235	18.9983	-1.34364	-2.53791	0.0733871	0.297149	35.4578	21.4749	8.28361	10.7769
YP_007334562.1	YP_007334562.1	glycerol kinase	NC_020059.1:2649076-2650686	35.7961	-1.25343	-2.38408	0.073459	0.297149	17.7289	86.5813	17.3203	21.5538
YP_007334824.1	YP_007334824.1	tRNA (5-methylaminomethyl-2-thiouridylate)-methyltransferase	NC_020059.1:2920648-2921847	118.916	1.13104	2.19016	0.0731284	0.297149	88.6446	53.5168	268.841	64.6615
YP_007334968.1	YP_007334968.1	hypothetical protein	NC_020059.1:3063222-3063698	114.582	1.08302	2.11847	0.0733074	0.297149	105.01	33.4054	152.87	167.042
YP_007335677.1	YP_007335677.1	putative xanthine dehydrogenase molybdenum-binding subunit YagR	NC_020060.1:24797-27178	18.5224	-1.49634	-2.82126	0.0731698	0.297149	10.2282	51.8125	12.0489	0
YP_007336278.1	YP_007336278.1	putative major facilitator superfamily (MFS) drug efflux transporter	NC_020061.1:465276-466919	22.8181	-1.34755	-2.5448	0.073102	0.297149	14.3195	54.8803	11.2958	10.7769
YP_007336194.1	YP_007336194.1	reverse transcriptase/maturase	NC_020061.1:367548-368798	33.3385	-1.28678	-2.43984	0.0736445	0.29736	15.0014	82.4909	14.308	21.5538
YP_007333369.1	YP_007333369.1	DNA topoisomerase I	NC_020059.1:1456576-1459251	147.222	0.970404	1.95939	0.0737775	0.297585	100.237	91.6944	219.139	177.819
YP_007334994.1	YP_007334994.1	NAD(P) transhydrogenase subunit beta	NC_020059.1:3100229-3101626	36.499	-1.08436	-2.12043	0.0741029	0.298584	55.2324	44.995	18.8264	26.9423
YP_007336378.1	YP_007336378.1	oxidoreductase FAD/NAD	NC_020062.1:16167-18224	29.4325	-1.27982	-2.42809	0.0742081	0.298695	17.047	67.8334	11.2958	21.5538
YP_007333894.1	YP_007333894.1	hypothetical protein	NC_020059.1:1975812-1977011	61.2423	1.01414	2.01969	0.074468	0.298888	53.1867	25.2245	91.1197	75.4384
YP_007334742.1	YP_007334742.1	collagen triple helix repeat protein	NC_020059.1:2829730-2830920	41.2058	-1.06824	-2.09688	0.0745667	0.298888	65.4606	46.6994	20.3325	32.3307
YP_007334998.1	YP_007334998.1	diguanylate cyclase/phosphodiesterase with PAS/PAC sensor	NC_020059.1:3103761-3106076	29.8321	-1.22689	-2.34062	0.0743576	0.298888	23.184	65.7882	19.5794	10.7769
YP_007338216.1	YP_007338216.1	DNA ligase D	NC_020062.1:2025945-2028521	34.2914	-1.26748	-2.40741	0.0745646	0.298888	17.7289	80.4456	12.0489	26.9423
YP_007332236.1	YP_007332236.1	pilus assembly protein CpaF	NC_020059.1:282629-284110	18.4479	-1.42124	-2.67816	0.0747905	0.299162	17.047	36.8141	3.76528	16.1654
YP_007333395.1	YP_007333395.1	3-dehydroquinate dehydratase, type II	NC_020059.1:1481241-1481678	74.2935	1.03236	2.04537	0.0747219	0.299162	62.0512	33.4054	137.056	64.6615
YP_007334169.1	YP_007334169.1	pantoate--beta-alanine ligase	NC_020059.1:2266170-2267042	24.3786	1.21878	2.3275	0.0756804	0.302093	6.81881	19.0888	33.8875	37.7192
YP_007334339.1	YP_007334339.1	hypothetical protein	NC_020059.1:2428536-2429264	64.1767	-1.09172	-2.13129	0.0756198	0.302093	133.649	49.4264	46.6894	26.9423
YP_007332988.1	YP_007332988.1	glutathione S-transferase	NC_020059.1:1060293-1060976	37.9826	1.27503	2.42003	0.0759389	0.302498	3.40941	36.1324	69.2811	43.1077
YP_007335016.1	YP_007335016.1	hypothetical protein	NC_020059.1:3123995-3124708	367.494	1.23574	2.35503	0.0758912	0.302498	328.667	64.7656	467.647	608.896
YP_007335437.1	YP_007335437.1	hypothetical protein	NC_020059.1:3576985-3577599	19.1514	-1.39037	-2.62145	0.0760749	0.302726	45.0042	13.294	7.53055	10.7769
YP_007335035.1	YP_007335035.1	xylulokinase	NC_020059.1:3144727-3146184	79.4703	1.03379	2.04739	0.0761559	0.302735	29.3209	70.5604	131.785	86.2153
YP_007334917.1	YP_007334917.1	N-formylglutamate amidohydrolase	NC_020059.1:3010057-3010851	35.5528	1.06154	2.08715	0.076312	0.303043	27.2752	17.7253	59.4914	37.7192
YP_007332078.1	YP_007332078.1	3-hydroxydecanoyl-[acyl-carrier-protein] dehydratase	NC_020059.1:112317-112832	278.113	1.14041	2.20444	0.0764755	0.303379	244.795	77.0369	413.427	377.192
YP_007337383.1	YP_007337383.1	glycine-rich protein	NC_020062.1:1103304-1104164	68.5721	-1.00216	-2.003	0.0768751	0.30465	119.329	68.1743	43.6772	43.1077
YP_007333076.1	YP_007333076.1	glycosyl transferase, group 2 family protein	NC_020059.1:1150568-1151590	33.6088	1.06355	2.09006	0.0777009	0.307606	20.4564	22.1566	59.4914	32.3307
YP_007334034.1	YP_007334034.1	putative alcohol dehydrogenase	NC_020059.1:2129689-2130717	37.005	1.04962	2.06999	0.0777846	0.307621	16.3651	27.9515	44.4302	59.273
YP_007333558.1	YP_007333558.1	hypothetical protein	NC_020059.1:1649383-1650174	25.7561	-1.17841	-2.26328	0.0782176	0.309016	34.0941	41.5863	16.5672	10.7769
YP_007336697.1	YP_007336697.1	two-component sensor histidine kinase	NC_020062.1:380942-382333	26.7948	-1.1728	-2.25449	0.0783978	0.309181	47.0498	29.6558	14.308	16.1654
YP_007337446.1	YP_007337446.1	transcriptional regulator, ROK family	NC_020062.1:1169755-1170882	20.3991	-1.32176	-2.49971	0.0784201	0.309181	19.7746	43.6315	12.8019	5.38846
YP_007332129.1	YP_007332129.1	phosphoribosylaminoimidazole-succinocarboxamide synthase	NC_020059.1:165592-166548	45.206	0.979758	1.97213	0.0787334	0.309781	25.9115	32.3828	63.2566	59.273
YP_007335487.1	YP_007335487.1	transcriptional regulator, GntR family	NC_020059.1:3633422-3634249	56.2543	0.973084	1.96303	0.0787274	0.309781	45.686	27.9515	81.3299	70.0499
YP_007332962.1	YP_007332962.1	isovaleryl-CoA dehydrogenase 2	NC_020059.1:1030880-1032043	142.559	-1.06689	-2.09491	0.0790851	0.310847	213.429	176.912	45.1833	134.711
YP_007336736.1	YP_007336736.1	putative dehydrogenase	NC_020062.1:421966-423114	18.2051	-1.70568	-3.26182	0.0794054	0.311788	3.40941	67.1517	2.25917	0
YP_007335197.1	YP_007335197.1	histidinol-phosphate aminotransferase	NC_020059.1:3319769-3320932	40.9305	1.01901	2.02653	0.0795108	0.311883	19.0927	31.0193	48.9486	64.6615
YP_007335610.1	YP_007335610.1	error-prone DNA polymerase	NC_020059.1:3786526-3790017	48.0611	-1.11268	-2.16246	0.0796532	0.312124	32.7303	101.58	25.6039	32.3307
YP_007332864.1	YP_007332864.1	zinc-dependent protease protein	NC_020059.1:936325-937740	548.866	1.14476	2.21109	0.0802802	0.314261	465.725	164.3	741.006	824.434
YP_007332090.1	YP_007332090.1	translation initiation factor IF-2	NC_020059.1:124267-126984	274.065	1.10409	2.14964	0.0805663	0.31506	118.647	207.591	543.706	226.315
YP_007333031.1	YP_007333031.1	putative peptidoglycan-binding protein	NC_020059.1:1098104-1099129	20.8406	-1.2859	-2.43834	0.0807816	0.315581	19.7746	42.2681	10.5428	10.7769
YP_007332016.1	YP_007332016.1	pts system, mannose-specific iiab component	NC_020059.1:40886-41287	45.1481	1.02053	2.02867	0.0809811	0.31604	38.1853	20.1114	73.7994	48.4961
YP_007333070.1	YP_007333070.1	transcriptional regulator, HxlR family	NC_020059.1:1144048-1144452	42.4325	1.15536	2.2274	0.0813966	0.316228	40.231	10.567	86.6013	32.3307
YP_007334344.1	YP_007334344.1	putative IS3 family transposase, IS51 group, OrfB	NC_020059.1:2430924-2431784	18.5745	-1.30991	-2.47925	0.0815901	0.316228	32.0484	25.5654	11.2958	5.38846
YP_007335255.1	YP_007335255.1	ATP synthase F1, gamma subunit	NC_020059.1:3386695-3387579	60.441	0.967277	1.95515	0.0814981	0.316228	29.3209	49.7672	92.6258	70.0499
YP_007335449.1	YP_007335449.1	CorA metal ion transporter (MIT) family transporter	NC_020059.1:3590472-3591518	101.095	-1.03531	-2.04955	0.0813971	0.316228	197.746	80.1048	56.4791	70.0499
YP_007337199.1	YP_007337199.1	transcriptional regulator	NC_020062.1:904986-906089	18.5741	-1.31519	-2.48836	0.0813027	0.316228	23.8658	33.7463	11.2958	5.38846
YP_007337277.1	YP_007337277.1	hypothetical protein	NC_020062.1:989963-990085	21.4559	1.23267	2.35001	0.0815099	0.316228	15.6833	6.81743	25.6039	37.7192
YP_007338067.1	YP_007338067.1	transcriptional regulator, AraC family	NC_020062.1:1862035-1863195	123.758	0.988785	1.98451	0.0816045	0.316228	105.01	54.8803	195.041	140.1
YP_007332652.1	YP_007332652.1	putative succinoglycan biosynthesis transport protein	NC_020059.1:703171-705084	29.4193	-1.13459	-2.19556	0.0819782	0.316585	31.3665	50.449	14.308	21.5538
YP_007333381.1	YP_007333381.1	glutamyl-tRNA(Gln) amidotransferase, subunit C	NC_020059.1:1468903-1469190	29.0717	1.08395	2.11983	0.0820258	0.316585	21.1383	13.6349	38.4058	43.1077
YP_007334924.1	YP_007334924.1	amine oxidase	NC_020059.1:3015244-3016506	32.2361	-1.07823	-2.11144	0.0819853	0.316585	45.0042	44.3133	18.0733	21.5538
YP_007335151.1	YP_007335151.1	hypothetical protein	NC_020059.1:3274641-3274958	28.0236	-1.14764	-2.21551	0.0819451	0.316585	50.4592	29.6558	15.8142	16.1654
YP_007336828.1	YP_007336828.1	phenylacetate-CoA oxygenase, PaaH subunit	NC_020062.1:528930-529214	33.3243	-1.28615	-2.43876	0.0821495	0.316745	85.917	12.2714	13.555	21.5538
YP_007334671.1	YP_007334671.1	FAD-dependent pyridine nucleotide-disulfide oxidoreductase	NC_020059.1:2757216-2758574	116.098	0.933238	1.90956	0.0824145	0.317448	87.9627	65.7882	154.376	156.265
YP_007332586.1	YP_007332586.1	3-hydroxyisobutyryl-CoA hydrolase	NC_020059.1:637973-639031	21.1609	-1.33463	-2.52211	0.0826801	0.317472	14.3195	47.3811	6.7775	16.1654
YP_007333906.1	YP_007333906.1	ATPase, AAA family	NC_020059.1:1987749-1989266	19.4439	-1.31363	-2.48565	0.0827507	0.317472	19.7746	40.5637	12.0489	5.38846
YP_007335122.1	YP_007335122.1	3-hydroxyacyl-CoA dehydrogenase	NC_020059.1:3234099-3235013	57.9821	-0.961905	-1.94788	0.0825817	0.317472	76.3707	81.8091	41.418	32.3307
YP_007335244.1	YP_007335244.1	glycerol-3-phosphate regulon repressor	NC_020059.1:3374626-3375399	21.0086	-1.28654	-2.43942	0.0827016	0.317472	20.4564	39.882	7.53055	16.1654
YP_007333707.1	YP_007333707.1	ATP-dependent DNA helicase RecG	NC_020059.1:1791311-1793452	29.4403	-1.10365	-2.14898	0.0828373	0.317488	44.3223	39.2002	18.0733	16.1654
YP_007332858.1	YP_007332858.1	molecular chaperone protein, DnaJ family	NC_020059.1:930675-931853	18.2977	-1.35002	-2.54915	0.0830552	0.318006	15.0014	39.882	7.53055	10.7769
YP_007334554.1	YP_007334554.1	methionine aminopeptidase, type I	NC_020059.1:2642899-2643651	24.5872	1.17091	2.25153	0.0831444	0.318031	8.18257	19.4297	38.4058	32.3307
YP_007332084.1	YP_007332084.1	polyribonucleotide nucleotidyltransferase	NC_020059.1:118317-120515	132.115	1.11392	2.16433	0.0834544	0.318191	30.6847	125.1	237.965	134.711
YP_007333122.1	YP_007333122.1	bacterioferritin comigratory protein	NC_020059.1:1195703-1196383	58.9975	-1.13744	-2.19991	0.0834369	0.318191	137.058	30.3376	30.8753	37.7192
YP_007335337.1	YP_007335337.1	diaminopimelate epimerase	NC_020059.1:3469373-3470278	155.114	0.9802	1.97274	0.083517	0.318191	122.739	78.4004	252.273	167.042
YP_007336754.1	YP_007336754.1	FAD-dependent pyridine nucleotide-disulfide oxidoreductase	NC_020062.1:441917-443269	23.1278	-1.21484	-2.32115	0.0833799	0.318191	25.2296	42.9498	13.555	10.7769
YP_007333248.1	YP_007333248.1	riboflavin synthase, alpha subunit	NC_020059.1:1327182-1327802	86.5456	1.07875	2.1122	0.0837009	0.318577	83.8714	21.134	128.019	113.158
YP_007332666.1	YP_007332666.1	FAD dependent oxidoreductase	NC_020059.1:720562-721860	22.4312	-1.22794	-2.34233	0.083922	0.319103	34.7759	33.7463	15.8142	5.38846
YP_007333996.1	YP_007333996.1	NAD-binding 6-phosphogluconate dehydrogenase	NC_020059.1:2094196-2095068	53.6425	0.939291	1.91759	0.0840602	0.319313	38.8672	32.7237	78.3177	64.6615
YP_007334525.1	YP_007334525.1	hypothetical protein	NC_020059.1:2613248-2614270	19.8854	-1.27903	-2.42676	0.084491	0.320173	20.4564	38.5185	9.78972	10.7769
YP_007334865.1	YP_007334865.1	5-formyltetrahydrofolate cyclo-ligase	NC_020059.1:2959933-2960517	83.2904	1.08013	2.11423	0.0845923	0.320173	81.1439	20.1114	129.525	102.381
YP_007335164.1	YP_007335164.1	methyltransferase type 11	NC_020059.1:3289003-3289797	36.5289	1.11231	2.16191	0.0846194	0.320173	10.2282	33.4054	64.7627	37.7192
YP_007337620.1	YP_007337620.1	putative amino acid ABC trabsporter, RbsB-like substrate-binding protein	NC_020062.1:1372802-1373731	37.5638	1.01432	2.01995	0.0844059	0.320173	25.2296	20.4523	39.9119	64.6615
YP_007332628.1	YP_007332628.1	putative flagellin protein	NC_020059.1:679044-679955	221.726	-1.30205	-2.46578	0.0851184	0.321465	574.826	86.5813	36.8997	188.596
YP_007332656.1	YP_007332656.1	alpha-glucoside ABC transporter, permease protein	NC_020059.1:708923-709939	38.4914	1.23883	2.36008	0.0851281	0.321465	4.77317	37.155	85.0952	26.9423
YP_007337875.1	YP_007337875.1	hypothetical protein	NC_020062.1:1659586-1660593	116.291	0.996839	1.99562	0.085241	0.321576	102.964	44.3133	140.068	177.819
YP_007332148.1	YP_007332148.1	hypothetical protein	NC_020059.1:191141-191350	127.314	-1.05788	-2.08186	0.0854372	0.322	266.616	87.2631	74.5525	80.8269
YP_007333048.1	YP_007333048.1	cytochrome c-type biogenesis protein CcmF	NC_020059.1:1112334-1114322	33.6636	-1.14982	-2.21886	0.0856102	0.322337	25.2296	68.1743	14.308	26.9423
YP_007332810.1	YP_007332810.1	transmembrane signal peptide protein	NC_020059.1:872908-874848	18.5584	-1.37856	-2.60008	0.0857065	0.322384	17.7289	42.9498	13.555	0
YP_007333615.1	YP_007333615.1	general L-amino acid transport system permease protein AapQ	NC_020059.1:1696960-1698153	39.3184	-1.04855	-2.06845	0.0861247	0.32364	70.9156	39.2002	25.6039	21.5538
YP_007334260.1	YP_007334260.1	methionine synthase	NC_020059.1:2360607-2364383	295.286	-1.12172	-2.17606	0.0863947	0.324338	643.014	194.638	165.672	177.819
YP_007332974.1	YP_007332974.1	ErfK/YbiS/YcfS/YnhG family protein	NC_020059.1:1046947-1047891	20.3323	-1.25213	-2.38193	0.0865296	0.324528	31.3665	31.0193	13.555	5.38846
YP_007332147.1	YP_007332147.1	putative transmembrane protein	NC_020059.1:190388-191128	78.0383	-1.11199	-2.16143	0.0872992	0.3251	181.38	40.2228	47.4425	43.1077
YP_007332871.1	YP_007332871.1	cytochrome c oxidase subunit 3	NC_020059.1:943173-944081	74.9191	-0.941062	-1.91994	0.0867816	0.3251	116.602	84.877	49.7016	48.4961
YP_007333649.1	YP_007333649.1	hypothetical protein	NC_020059.1:1733431-1734318	68.8606	0.94423	1.92416	0.0872695	0.3251	57.9599	32.3828	88.1074	96.9922
YP_007334925.1	YP_007334925.1	cytochrome oxidase subunit 1	NC_020059.1:3016854-3017048	35.2905	0.998761	1.99828	0.0874225	0.3251	21.8202	23.5201	52.7139	43.1077
YP_007336830.1	YP_007336830.1	phenylacetate-CoA oxygenase, PaaJ subunit	NC_020062.1:530006-530530	43.3431	-1.25264	-2.38277	0.0872702	0.3251	100.918	21.8158	7.53055	43.1077
YP_007336981.1	YP_007336981.1	type I secretion system ATP binding cassette (ABC) protein	NC_020062.1:681187-682926	19.8853	-1.27564	-2.42106	0.0871244	0.3251	19.0927	39.882	9.78972	10.7769
YP_007337449.1	YP_007337449.1	exopolysaccharide polymerization protein	NC_020062.1:1173925-1174935	30.1427	-1.10968	-2.15799	0.087077	0.3251	52.5049	35.4506	21.8386	10.7769
YP_007337472.1	YP_007337472.1	siderophore biosynthesis non-ribosomal peptide synthase protein	NC_020062.1:1201675-1205688	41.8013	-1.6196	-3.07289	0.0874424	0.3251	12.2739	131.235	7.53055	16.1654
YP_007337479.1	YP_007337479.1	FhuB-like siderophore ABC transporter, permease protein	NC_020062.1:1210812-1212803	21.6434	-1.22394	-2.33583	0.0871965	0.3251	23.8658	39.882	12.0489	10.7769
YP_007332468.1	YP_007332468.1	decarboxylase family protein	NC_020059.1:514985-515857	35.8462	1.00885	2.01231	0.087669	0.325314	17.7289	26.588	45.1833	53.8846
YP_007336275.1	YP_007336275.1	transcriptional regulator, XRE family	NC_020061.1:463394-463741	34.9832	1.12544	2.18168	0.087595	0.325314	32.0484	10.9079	70.0341	26.9423
YP_007335821.1	YP_007335821.1	putative plasmid partitioning protein	NC_020060.1:180589-182373	18.9842	-1.40125	-2.6413	0.0878186	0.325555	12.2739	50.1081	13.555	0
YP_007333898.1	YP_007333898.1	putative major facilitator superfamily (MFS) drug efflux transporter	NC_020059.1:1979671-1980924	57.1693	0.984697	1.9789	0.0880363	0.325951	51.1411	22.1566	74.5525	80.8269
YP_007334979.1	YP_007334979.1	glucose-1-phosphate adenylyltransferase	NC_020059.1:3081782-3083044	51.3368	-1.00558	-2.00775	0.088095	0.325951	85.917	51.4716	24.8508	43.1077
YP_007334235.1	YP_007334235.1	ErfK/YbiS/YcfS/YnhG family protein	NC_020059.1:2335034-2336494	210.627	0.995284	1.99347	0.0883259	0.326179	173.198	94.0805	268.088	307.142
YP_007335042.1	YP_007335042.1	hypothetical protein	NC_020059.1:3153009-3153380	43.0431	1.05565	2.07866	0.088262	0.326179	40.231	13.294	64.7627	53.8846
YP_007331994.1	YP_007331994.1	hypothetical protein	NC_020059.1:12045-12998	23.8144	-1.28596	-2.43844	0.0886303	0.326363	23.184	52.4942	19.5794	0
YP_007332443.1	YP_007332443.1	ribosomal-protein-alanine N-acetyltransferase protein	NC_020059.1:491157-491651	66.0309	1.0735	2.10454	0.0885589	0.326363	64.7787	14.9983	87.3544	96.9922
YP_007335320.1	YP_007335320.1	putative esterase	NC_020059.1:3451390-3452085	126.509	0.953382	1.93641	0.0885547	0.326363	107.055	58.9707	183.745	156.265
YP_007333807.1	YP_007333807.1	GTP cyclohydrolase I	NC_020059.1:1893502-1894113	219.096	1.13144	2.19078	0.0887219	0.326379	207.292	46.0176	332.097	290.977
YP_007334996.1	YP_007334996.1	NAD(P) transhydrogenase subunit alpha 1	NC_020059.1:3102034-3103197	93.9867	-0.95977	-1.945	0.0888346	0.326379	161.606	91.6944	57.9852	64.6615
YP_007335739.1	YP_007335739.1	hypothetical protein	NC_020060.1:89951-90610	30.7536	-1.09411	-2.13481	0.0888891	0.326379	32.0484	55.2212	19.5794	16.1654
YP_007332877.1	YP_007332877.1	4-hydroxy-3-methylbut-2-enyl diphosphate reductase	NC_020059.1:947704-948711	52.7231	0.993295	1.99073	0.0890947	0.326511	43.6404	26.2471	97.8972	43.1077
YP_007335201.1	YP_007335201.1	glycoside hydrolase family 13 protein	NC_020059.1:3323144-3324301	77.9386	-0.974	-1.96428	0.089064	0.326511	140.468	71.583	51.2077	48.4961
YP_007334954.1	YP_007334954.1	hypothetical protein	NC_020059.1:3052625-3052762	22.7147	-1.35476	-2.55754	0.0891796	0.326511	7.50069	62.0386	10.5428	10.7769
YP_007335043.1	YP_007335043.1	glutamyl-tRNA synthetase	NC_020059.1:3153780-3155237	61.4935	0.906217	1.87413	0.0893922	0.326978	41.5948	41.5863	87.3544	75.4384
YP_007333357.1	YP_007333357.1	DNA polymerase IV	NC_020059.1:1446321-1447610	20.0741	-1.22906	-2.34414	0.0895228	0.327145	28.639	30.3376	10.5428	10.7769
YP_007332969.1	YP_007332969.1	hypothetical protein	NC_020059.1:1039400-1040410	18.1458	-1.2745	-2.41915	0.0899702	0.327846	28.639	24.8836	8.28361	10.7769
YP_007334799.1	YP_007334799.1	cupin 2 conserved barrel domain-containing protein	NC_020059.1:2898362-2898865	62.3367	-1.11434	-2.16496	0.0899319	0.327846	144.559	35.7915	47.4425	21.5538
YP_007336983.1	YP_007336983.1	endo-1,3-1,4-beta-glycanase ExsH (succinoglycanbiosynthesis protein ExsH)	NC_020062.1:684324-685760	171.371	-0.948088	-1.92931	0.089831	0.327846	252.978	206.909	101.662	123.935
YP_007336743.1	YP_007336743.1	resistance nodulation cell division (RND) drug efflux pump, inner membrane component	NC_020062.1:429494-432544	47.7968	-1.05329	-2.07525	0.0901982	0.328055	38.1853	96.8075	34.6405	21.5538
YP_007337399.1	YP_007337399.1	fatty acid hydroxylase	NC_020062.1:1121023-1122057	21.7416	-1.39012	-2.621	0.0901284	0.328055	5.45505	61.6977	9.03666	10.7769
YP_007333470.1	YP_007333470.1	hypothetical protein	NC_020059.1:1552478-1553296	31.3448	1.08725	2.12469	0.0905564	0.328586	21.1383	13.9757	25.6039	64.6615
YP_007336372.1	YP_007336372.1	putative pyridine nucleotide-disulfide oxidoreductase	NC_020062.1:10181-11566	61.8791	0.919706	1.89173	0.0906003	0.328586	45.686	38.5185	98.6502	64.6615
YP_007336678.1	YP_007336678.1	xanthine permease	NC_020062.1:362004-363491	21.6277	-1.28134	-2.43065	0.0904522	0.328586	16.3651	50.449	14.308	5.38846
YP_007333668.1	YP_007333668.1	nitrogen regulation protein NtrC	NC_020059.1:1750696-1752147	52.719	0.919339	1.89125	0.0909523	0.328933	38.1853	32.7237	75.3055	64.6615
YP_007335310.1	YP_007335310.1	argininosuccinate synthase	NC_020059.1:3443646-3444869	122.445	0.975756	1.96667	0.0908858	0.328933	107.055	49.4264	139.315	193.984
YP_007335763.1	YP_007335763.1	transcriptional regulator, GntR family	NC_020060.1:116746-117429	247.932	1.06385	2.0905	0.0908119	0.328933	222.975	77.7187	356.948	334.084
YP_007337209.1	YP_007337209.1	cell division protein FtsZ	NC_020062.1:916826-918013	64.7721	0.947292	1.92825	0.0910388	0.328937	28.639	56.2438	93.3788	80.8269
YP_007335139.1	YP_007335139.1	peptide chain release factor	NC_020059.1:3263548-3264627	47.4232	0.959536	1.94468	0.0913184	0.329637	30.6847	33.0645	82.8361	43.1077
YP_007332105.1	YP_007332105.1	hypothetical protein	NC_020059.1:139510-139737	85.2792	-1.10532	-2.15146	0.0922232	0.330698	197.746	41.9272	42.1711	59.273
YP_007332638.1	YP_007332638.1	transcriptional regulator	NC_020059.1:691430-692101	76.3396	-1.06731	-2.09552	0.0917732	0.330698	163.651	47.0403	35.3936	59.273
YP_007333109.1	YP_007333109.1	SsrA-binding protein	NC_020059.1:1184754-1185233	103.983	0.993734	1.99133	0.0920981	0.330698	94.0996	40.2228	179.227	102.381
YP_007334063.1	YP_007334063.1	hypothetical protein	NC_020059.1:2162237-2163169	20.7762	-1.22359	-2.33527	0.0918412	0.330698	31.3665	32.0419	14.308	5.38846
YP_007334116.1	YP_007334116.1	FAD-dependent oxidoreductase	NC_020059.1:2212285-2213532	23.2198	1.15965	2.23404	0.0921497	0.330698	7.50069	18.4071	34.6405	32.3307
YP_007334257.1	YP_007334257.1	putative sugar ABC transporter, substrate-binding protein	NC_020059.1:2357028-2358287	116.771	1.16466	2.24181	0.0919857	0.330698	25.9115	107.034	274.865	59.273
YP_007336691.1	YP_007336691.1	isoprenylcysteine carboxyl methyltransferase	NC_020062.1:373222-373920	21.6944	-1.29486	-2.45353	0.0923683	0.330698	53.1867	12.2714	10.5428	10.7769
YP_007337431.1	YP_007337431.1	hypothetical protein	NC_020062.1:1154247-1154681	38.639	-1.03896	-2.05475	0.0922161	0.330698	69.5519	40.2228	28.6161	16.1654
YP_007337947.1	YP_007337947.1	hypothetical protein	NC_020062.1:1728670-1728873	19.3149	1.20191	2.30044	0.0923857	0.330698	12.9557	8.86266	33.8875	21.5538
YP_007336905.1	YP_007336905.1	ubiquinone/menaquinone biosynthesis methyltransferase	NC_020062.1:598698-599525	85.3346	-1.0735	-2.10454	0.0926801	0.331395	188.199	54.5394	66.2688	32.3307
YP_007336976.1	YP_007336976.1	alpha/beta hydrolase fold-3 domain-containing protein	NC_020062.1:675192-676238	18.2305	-1.27949	-2.42754	0.0927527	0.331395	19.0927	34.7689	8.28361	10.7769
YP_007334751.1	YP_007334751.1	transcriptional regulator, LysR family	NC_020059.1:2844169-2845080	50.114	0.939492	1.91785	0.0931241	0.332132	39.5491	27.9515	79.0708	53.8846
YP_007335136.1	YP_007335136.1	ATP-dependent chaperone ClpB	NC_020059.1:3258714-3261314	2962.04	1.22807	2.34254	0.0931316	0.332132	2782.08	350.757	4614.72	4100.62
YP_007335457.1	YP_007335457.1	putative class B acid phosphatase	NC_020059.1:3598557-3599417	95.2363	-1.05014	-2.07074	0.0932324	0.332157	199.109	62.7203	43.6772	75.4384
YP_007335859.1	YP_007335859.1	plasmid partitioning protein RepA	NC_020060.1:212995-214221	142.075	0.995353	1.99357	0.0933114	0.332157	127.512	51.8125	162.66	226.315
YP_007331998.1	YP_007331998.1	hypothetical protein	NC_020059.1:17352-17789	971.658	-1.14634	-2.21351	0.0947027	0.3344	2117.92	670.494	704.86	393.357
YP_007332159.1	YP_007332159.1	putative amidohydrolase	NC_020059.1:203570-204742	19.6296	-1.25174	-2.38129	0.0947804	0.3344	18.4108	39.5411	9.78972	10.7769
YP_007332671.1	YP_007332671.1	methyl-accepting chemotaxis protein	NC_020059.1:725775-728381	49.3437	-1.06204	-2.08789	0.09466	0.3344	71.5975	72.9465	47.4425	5.38846
YP_007332892.1	YP_007332892.1	atypical-2-Cys peroxiredoxin	NC_020059.1:959493-959978	26.7042	1.05936	2.08401	0.0941511	0.3344	17.7289	15.3392	41.418	32.3307
YP_007333976.1	YP_007333976.1	hypothetical protein	NC_020059.1:2073883-2074314	33.0063	1.05829	2.08246	0.0943207	0.3344	26.5934	12.2714	33.8875	59.273
YP_007334650.1	YP_007334650.1	putative sugar isomerase	NC_020059.1:2741414-2742307	43.3121	0.933797	1.9103	0.0948104	0.3344	29.3209	28.2923	61.7505	53.8846
YP_007334841.1	YP_007334841.1	putative signal peptide TolA	NC_020059.1:2940162-2940578	30.1187	1.08762	2.12523	0.094343	0.3344	22.5021	11.5896	27.11	59.273
YP_007335772.1	YP_007335772.1	succinate-semialdehyde dehydrogenase	NC_020060.1:125145-126632	42.1117	-1.00289	-2.00401	0.0942872	0.3344	70.2338	43.2907	22.5917	32.3307
YP_007336123.1	YP_007336123.1	prolyl oligopeptidase family protein	NC_020061.1:279501-281582	25.5335	-1.30012	-2.4625	0.0944876	0.3344	10.2282	69.1969	17.3203	5.38846
YP_007337845.1	YP_007337845.1	isoquinoline 1-oxidoreductase subunit alpha	NC_020062.1:1627712-1628173	64.1278	-1.09527	-2.13653	0.0946473	0.3344	145.241	33.4054	29.3691	48.4961
YP_007335811.1	YP_007335811.1	transcriptional regulator, LysR family	NC_020060.1:168392-169321	39.657	0.998217	1.99753	0.0953604	0.335724	15.6833	34.0871	54.973	53.8846
YP_007337514.1	YP_007337514.1	dihydroxyacetone kinase protein	NC_020062.1:1256649-1258313	23.2286	-1.15295	-2.22367	0.095326	0.335724	30.0028	35.4506	11.2958	16.1654
YP_007332762.1	YP_007332762.1	pseudouridylate synthase, subunit B protein	NC_020059.1:824268-826304	80.5019	0.975008	1.96565	0.095731	0.336041	32.7303	72.2647	141.574	75.4384
YP_007333010.1	YP_007333010.1	hypothetical protein	NC_020059.1:1078377-1078904	71.5059	1.05148	2.07265	0.0958228	0.336041	68.1881	17.7253	70.7872	129.323
YP_007334037.1	YP_007334037.1	beta-hydroxyacyl-(acyl-carrier-protein) dehydratase	NC_020059.1:2133311-2133784	43.5699	1.08478	2.12105	0.095691	0.336041	42.9585	9.5444	62.5036	59.273
YP_007334460.1	YP_007334460.1	hypothetical protein	NC_020059.1:2540662-2541519	25.1838	-1.21389	-2.31963	0.0955994	0.336041	31.3665	37.155	5.27139	26.9423
YP_007337458.1	YP_007337458.1	hypothetical protein	NC_020062.1:1183250-1183906	34.5435	1.02224	2.03108	0.095887	0.336041	14.3195	26.9288	37.6528	59.273
YP_007332631.1	YP_007332631.1	flagellin C protein	NC_020059.1:683250-684167	69.3546	-1.09794	-2.14049	0.0968424	0.339081	149.332	41.5863	21.8386	64.6615
YP_007332233.1	YP_007332233.1	pilus assembly protein CpaC	NC_020059.1:278942-280441	19.2038	-1.22312	-2.33452	0.0973647	0.340102	23.8658	32.3828	9.78972	10.7769
YP_007332446.1	YP_007332446.1	tRNA-I(6)A37 thiotransferase enzyme MiaB	NC_020059.1:493090-494502	111.161	0.985123	1.97948	0.0972839	0.340102	100.237	43.9724	198.053	102.381
YP_007338002.1	YP_007338002.1	succinate-semialdehyde dehydrogenase	NC_020062.1:1786497-1787954	18.0626	-1.26797	-2.40823	0.0973992	0.340102	20.4564	35.1098	11.2958	5.38846
YP_007334184.1	YP_007334184.1	acetyltransferase, GNAT family	NC_020059.1:2277614-2278150	54.4342	0.951097	1.93334	0.097654	0.340517	48.4136	24.2019	85.8483	59.273
YP_007336812.1	YP_007336812.1	putative transcriptional regulator, LuxR family	NC_020062.1:507995-510706	40.1267	-1.10603	-2.15252	0.0976951	0.340517	36.8216	82.15	36.1466	5.38846
YP_007335488.1	YP_007335488.1	glucosamine--fructose-6-phosphate aminotransferase protein	NC_020059.1:3634246-3635277	60.4087	0.927358	1.90179	0.0978439	0.340667	43.6404	33.7463	56.4791	107.769
YP_007336665.1	YP_007336665.1	transcriptional regulator, LysR family	NC_020062.1:346114-347058	19.5107	-1.34719	-2.54417	0.0979153	0.340667	8.18257	53.1759	11.2958	5.38846
YP_007332378.1	YP_007332378.1	choline-sulfatase	NC_020059.1:423142-424656	37.7756	1.12037	2.17403	0.0984678	0.341275	8.18257	32.7237	29.3691	80.8269
YP_007333729.1	YP_007333729.1	hypothetical protein	NC_020059.1:1818483-1818641	197.543	0.999395	1.99916	0.0982898	0.341275	177.289	72.9465	297.457	242.481
YP_007334064.1	YP_007334064.1	hypothetical protein	NC_020059.1:2163303-2164043	22.9109	1.09823	2.14092	0.0981893	0.341275	13.6376	13.294	32.3814	32.3307
YP_007334842.1	YP_007334842.1	protein TolA	NC_020059.1:2940578-2941801	145.084	0.939134	1.91738	0.0985852	0.341275	118.647	70.2195	154.376	237.092
YP_007335807.1	YP_007335807.1	TRAP dicarboxylate transporter permease subunit DctM	NC_020060.1:163221-165086	21.2952	-1.37359	-2.59114	0.0986221	0.341275	5.45505	58.289	5.27139	16.1654
YP_007336309.1	YP_007336309.1	NolG-like resistance nodulation cell division (RND) efflux pump, inner membrane component	NC_020061.1:496950-500120	34.6365	-1.1107	-2.15951	0.0985546	0.341275	23.184	72.6056	15.8142	26.9423
YP_007336919.1	YP_007336919.1	leucine-specific-binding protein (LS-BP) (L-BP)	NC_020062.1:612923-614029	79.7588	-1.01925	-2.02687	0.098791	0.341552	167.061	52.1533	45.9364	53.8846
YP_007333511.1	YP_007333511.1	putative porin	NC_020059.1:1594504-1595610	59.1363	-0.974923	-1.96554	0.0990954	0.342172	109.783	49.7672	33.8875	43.1077
YP_007333755.1	YP_007333755.1	hydrolase, TatD family	NC_020059.1:1839031-1839813	32.271	1.03293	2.04617	0.0991482	0.342172	27.9571	12.9531	50.4547	37.7192
YP_007332003.1	YP_007332003.1	N-(5'phosphoribosyl)anthranilate isomerase	NC_020059.1:21260-21934	39.4987	0.980012	1.97248	0.0995329	0.343192	32.7303	19.7705	67.775	37.7192
YP_007333493.1	YP_007333493.1	alanine dehydrogenase	NC_020059.1:1578804-1579922	931.052	1.08457	2.12075	0.100212	0.344609	727.567	374.277	844.175	1778.19
YP_007335462.1	YP_007335462.1	lytic transglycosylase catalytic	NC_020059.1:3605211-3605873	46.5599	1.15337	2.22433	0.10013	0.344609	26.5934	22.1566	13.555	123.935
YP_007337675.1	YP_007337675.1	putative acyltransferase	NC_020062.1:1435397-1436467	24.9888	-1.12446	-2.18019	0.100073	0.344609	27.2752	45.3359	16.5672	10.7769
YP_007333273.1	YP_007333273.1	undecaprenyl-phosphate glucose phosphotransferase	NC_020059.1:1347273-1348829	34.3504	-1.0081	-2.01126	0.100388	0.344906	49.0954	43.2907	18.0733	26.9423
YP_007332074.1	YP_007332074.1	hypothetical protein	NC_020059.1:109360-110169	31.977	1.04657	2.06561	0.100618	0.345261	24.5477	17.0436	64.7627	21.5538
YP_007335454.1	YP_007335454.1	glycerol ABC transporter, permease protein GlpQ	NC_020059.1:3595265-3596188	23.4456	-1.22477	-2.33718	0.100671	0.345261	17.7289	47.722	6.7775	21.5538
YP_007336770.1	YP_007336770.1	glycosyl transferase group 1	NC_020062.1:460547-461704	29.2022	-1.04495	-2.0633	0.100776	0.345314	38.1853	43.6315	18.8264	16.1654
YP_007336400.1	YP_007336400.1	FAD dependent oxidoreductase	NC_020062.1:48665-51577	19.7459	-1.37071	-2.58598	0.101345	0.346952	4.77317	55.9029	7.53055	10.7769
YP_007335149.1	YP_007335149.1	putative methyltransferase	NC_020059.1:3273380-3274264	80.7761	0.919126	1.89097	0.101577	0.347439	71.5975	37.155	122.748	91.6038
YP_007333529.1	YP_007333529.1	seryl-tRNA synthetase	NC_020059.1:1618319-1619602	57.88	0.91067	1.87992	0.101732	0.347659	49.0954	29.6558	88.1074	64.6615
YP_007333639.1	YP_007333639.1	outer membrane protein assembly complex, YaeT protein	NC_020059.1:1720817-1723150	508.305	1.03144	2.04406	0.101954	0.348108	425.494	200.092	637.085	770.549
YP_007334077.1	YP_007334077.1	hypothetical protein	NC_020059.1:2175043-2175288	81.4573	1.00902	2.01254	0.102273	0.348581	81.1439	21.8158	120.489	102.381
YP_007336903.1	YP_007336903.1	lysine exporter protein	NC_020062.1:597263-597889	21.4784	-1.23091	-2.34715	0.102191	0.348581	33.4122	34.428	18.0733	0
YP_007332972.1	YP_007332972.1	methylmalonyl-CoA mutase	NC_020059.1:1043180-1045312	44.272	-0.98697	-1.98202	0.102876	0.350325	52.5049	63.4021	18.0733	43.1077
YP_007336319.1	YP_007336319.1	putative phospholipid N-methyltransferase	NC_020061.1:508748-509338	38.8338	1.02537	2.03548	0.103546	0.352293	12.9557	36.1324	68.528	37.7192
YP_007332108.1	YP_007332108.1	prephenate dehydratase	NC_020059.1:141028-141882	30.5266	0.986911	1.98194	0.103844	0.352997	18.4108	20.7932	45.1833	37.7192
YP_007336388.1	YP_007336388.1	hypothetical protein	NC_020062.1:38278-39090	259.068	-1.06409	-2.09085	0.104028	0.353309	562.552	164.3	174.709	134.711
YP_007332356.1	YP_007332356.1	phospholipid N-methyltransferase	NC_020059.1:403876-404469	216.866	0.951579	1.93399	0.10424	0.353719	183.426	98.8527	304.987	280.2
YP_007335801.1	YP_007335801.1	metallo-beta-lactamase superfamily protein	NC_020060.1:154171-155064	35.1258	1.04889	2.06893	0.104555	0.354472	10.2282	33.0645	59.4914	37.7192
YP_007333050.1	YP_007333050.1	HtrA protease/chaperone protein	NC_020059.1:1114994-1116547	835.651	1.11433	2.16494	0.104845	0.354741	765.071	199.751	1181.54	1196.24
YP_007335466.1	YP_007335466.1	putative sugar ABC transporter, substrate-binding protein	NC_020059.1:3610177-3611460	64.7774	0.883049	1.84427	0.104911	0.354741	34.0941	52.8351	80.5769	91.6038
YP_007337264.1	YP_007337264.1	transcriptional regulator, TetR family	NC_020062.1:978720-979322	65.6122	0.971475	1.96084	0.10476	0.354741	64.0968	21.134	96.3911	80.8269
YP_007332728.1	YP_007332728.1	glycolate oxidase subunit D protein	NC_020059.1:790797-792254	62.1256	0.924606	1.89817	0.105323	0.35551	36.8216	41.9272	51.2077	118.546
YP_007334830.1	YP_007334830.1	phosphoserine aminotransferase	NC_020059.1:2926726-2927904	119.426	0.870527	1.82833	0.105248	0.35551	92.7358	70.5604	158.142	156.265
YP_007333277.1	YP_007333277.1	hypothetical protein	NC_020059.1:1353088-1354341	20.4119	-1.22088	-2.33089	0.105863	0.35702	17.047	40.9046	7.53055	16.1654
YP_007337949.1	YP_007337949.1	adenylate cyclase protein	NC_020062.1:1729476-1731686	48.1204	-0.915428	-1.88613	0.106429	0.358616	69.5519	58.9707	31.6283	32.3307
YP_007335266.1	YP_007335266.1	hypothetical protein	NC_020059.1:3399922-3400401	142.986	-0.890807	-1.85421	0.106721	0.359284	197.064	179.639	82.083	113.158
YP_007333526.1	YP_007333526.1	twin arginine translocase protein A	NC_020059.1:1616415-1616621	244.918	1.01721	2.024	0.106906	0.359592	227.066	77.0369	325.32	350.25
YP_007335019.1	YP_007335019.1	CHAD domain-containing protein	NC_020059.1:3126104-3127015	23.919	-1.22672	-2.34034	0.10729	0.360569	54.5505	20.7932	20.3325	0
YP_007332672.1	YP_007332672.1	transcriptional regulator, LysR family	NC_020059.1:728704-729576	42.7443	0.942249	1.92152	0.107773	0.36156	18.4108	36.8141	56.4791	59.273
YP_007336021.1	YP_007336021.1	putative cytochrome P450	NC_020061.1:175224-176438	24.6273	-1.1282	-2.18586	0.107723	0.36156	21.1383	48.4037	12.8019	16.1654
YP_007333971.1	YP_007333971.1	GGDEF domain-containing protein	NC_020059.1:2069375-2070442	19.3716	-1.21339	-2.31882	0.107993	0.361669	20.4564	34.0871	6.7775	16.1654
YP_007336835.1	YP_007336835.1	phenylacetic acid degradation protein PaaY	NC_020062.1:535059-535673	20.7541	-1.22105	-2.33117	0.107992	0.361669	43.6404	15.6801	7.53055	16.1654
YP_007334543.1	YP_007334543.1	oligopeptide transport ATP-binding protein OppF	NC_020059.1:2630919-2631905	19.4773	-1.17538	-2.25853	0.108424	0.362481	24.5477	32.0419	10.5428	10.7769
YP_007335731.1	YP_007335731.1	resistance nodulation cell division (RND) drug efflux pump, inner membrane component	NC_020060.1:79113-82271	55.8819	-0.95344	-1.93648	0.108343	0.362481	47.0498	104.988	39.1589	32.3307
YP_007332326.1	YP_007332326.1	transcriptional regulator, LysR family	NC_020059.1:374816-375697	20.9594	-1.15415	-2.22554	0.108664	0.362965	27.2752	31.3602	9.03666	16.1654
YP_007332995.1	YP_007332995.1	manganese superoxide dismutase	NC_020059.1:1066045-1066647	551.339	1.13632	2.19819	0.108946	0.362965	525.049	97.8301	736.488	845.988
YP_007334775.1	YP_007334775.1	benzoate-coenzyme A ligase	NC_020059.1:2870450-2872063	25.1772	-1.08557	-2.12221	0.109001	0.362965	29.3209	43.2907	17.3203	10.7769
YP_007337010.1	YP_007337010.1	ABC transporter, substrate binding protein	NC_020062.1:712386-713906	43.8	0.957601	1.94208	0.10904	0.362965	16.3651	39.2002	54.973	64.6615
YP_007337282.1	YP_007337282.1	putative thioesterase	NC_020062.1:995799-996908	39.0301	-0.945891	-1.92638	0.109031	0.362965	53.8686	52.8351	27.863	21.5538
YP_007333177.1	YP_007333177.1	malonyl CoA-acyl carrier protein transacylase	NC_020059.1:1249559-1250503	28.8564	0.994842	1.99286	0.109497	0.364169	16.3651	20.7932	45.9364	32.3307
YP_007336373.1	YP_007336373.1	hypothetical protein	NC_020062.1:11831-11977	33.1589	0.996463	1.9951	0.109768	0.364756	29.3209	13.6349	51.9608	37.7192
YP_007335219.1	YP_007335219.1	cobalamin synthesis protein P47K	NC_020059.1:3340114-3341319	54.4477	0.871522	1.82959	0.110189	0.365839	40.231	35.4506	82.8361	59.273
YP_007334838.1	YP_007334838.1	Tol-Pal system YbgF	NC_020059.1:2936969-2937985	159.144	1.00804	2.01117	0.110693	0.36688	156.151	42.2681	201.066	237.092
YP_007335582.1	YP_007335582.1	filamentous hemagglutinin-like T5SS secreted protein	NC_020059.1:3748014-3763013	301.909	-0.951465	-1.93384	0.110687	0.36688	444.587	374.959	237.212	150.877
YP_007336344.1	YP_007336344.1	transcriptional regulator, XRE family	NC_020061.1:532457-532693	44.5029	0.892929	1.85694	0.1109	0.36725	34.0941	25.9062	58.7383	59.273
YP_007333085.1	YP_007333085.1	hypothetical protein	NC_020059.1:1157824-1158162	79.3275	0.895903	1.86077	0.111414	0.368409	47.0498	56.2438	68.528	145.488
YP_007337326.1	YP_007337326.1	transcriptional regulator, XRE family	NC_020062.1:1047296-1047541	53.8291	1.00363	2.00504	0.111442	0.368409	52.5049	13.9757	57.2322	91.6038
YP_007332249.1	YP_007332249.1	ABC transporter, substrate binding protein	NC_020059.1:295889-297445	29.4779	-1.03639	-2.05109	0.111653	0.368478	34.0941	50.449	22.5917	10.7769
YP_007333890.1	YP_007333890.1	transcriptional regulator, GntR family	NC_020059.1:1971027-1972445	88.8901	-0.921784	-1.89446	0.111718	0.368478	162.97	75.3326	57.9852	59.273
YP_007338153.1	YP_007338153.1	putative sugar ABC transporter, permease protein	NC_020062.1:1954085-1954927	21.3861	-1.16328	-2.23966	0.11175	0.368478	40.231	20.1114	9.03666	16.1654
YP_007332580.1	YP_007332580.1	putative branched-chain amino acid ABC transporter, substrate-binding protein	NC_020059.1:631590-632798	71.4453	-0.907423	-1.87569	0.112185	0.369362	111.829	74.6508	34.6405	64.6615
YP_007337566.1	YP_007337566.1	putative amino acid ABC trabsporter, RbsB-like substrate-binding protein	NC_020062.1:1308159-1309091	87.2039	0.950388	1.93239	0.11221	0.369362	71.5975	38.5185	66.2688	172.431
YP_007337450.1	YP_007337450.1	ribose-5-phosphate isomerase B	NC_020062.1:1175074-1175529	31.1119	0.973365	1.96341	0.11249	0.369966	19.7746	18.4071	32.3814	53.8846
YP_007337576.1	YP_007337576.1	transcriptional regulator, AraC family	NC_020062.1:1321148-1322206	59.8933	0.849519	1.8019	0.112614	0.370059	41.5948	40.2228	71.5402	86.2153
YP_007333685.1	YP_007333685.1	hypothetical protein	NC_020059.1:1768173-1768652	89.4511	-1.09389	-2.13449	0.11282	0.370418	222.975	31.3602	54.973	48.4961
YP_007338076.1	YP_007338076.1	RspD-like type I secretion system ATP binding cassette (ABC) protein	NC_020062.1:1872214-1873962	18.8446	-1.23428	-2.35264	0.112926	0.370452	12.9557	42.6089	9.03666	10.7769
YP_007332230.1	YP_007332230.1	Flp/Fap type IV pilin	NC_020059.1:277118-277309	35.6593	-1.09295	-2.13309	0.113327	0.371374	75.6888	21.8158	12.8019	32.3307
YP_007336909.1	YP_007336909.1	cytochrome P450 superfamily	NC_020062.1:602993-604225	111.708	-1.03998	-2.0562	0.1134	0.371374	256.387	57.6073	84.3422	48.4961
YP_007336384.1	YP_007336384.1	hypothetical protein	NC_020062.1:25126-28803	40.4003	-1.54694	-2.92196	0.113715	0.372087	4.09129	141.462	5.27139	10.7769
YP_007335933.1	YP_007335933.1	putative ent-copalyl diphosphate synthase	NC_020061.1:71754-73301	31.6611	-1.53385	-2.89558	0.113933	0.372484	6.13693	105.329	9.78972	5.38846
YP_007332653.1	YP_007332653.1	bifunctional protein FolD	NC_020059.1:705202-706101	35.8487	0.932855	1.90905	0.114066	0.372578	18.4108	28.2923	48.1955	48.4961
YP_007337895.1	YP_007337895.1	nitrilotriacetate monooxygenase component A	NC_020062.1:1680699-1682039	20.6236	-1.14824	-2.21644	0.114155	0.372578	31.3665	30.6784	15.0611	5.38846
YP_007335094.1	YP_007335094.1	hypothetical protein	NC_020059.1:3204535-3204885	20.347	-1.1723	-2.2537	0.114658	0.373516	17.7289	41.5863	11.2958	10.7769
YP_007335641.1	YP_007335641.1	DNA polymerase III, delta subunit	NC_020059.1:3827081-3828118	41.624	0.907002	1.87514	0.114718	0.373516	25.2296	28.2923	42.9241	70.0499
YP_007336804.1	YP_007336804.1	sulfite reductase	NC_020062.1:499693-501063	18.9322	-1.25195	-2.38163	0.114734	0.373516	11.592	46.6994	12.0489	5.38846
YP_007336594.1	YP_007336594.1	aminotransferase class-III	NC_020062.1:261228-262628	20.3495	-1.18768	-2.27786	0.114837	0.373534	18.4108	43.2907	14.308	5.38846
YP_007335546.1	YP_007335546.1	hypothetical protein	NC_020059.1:3710298-3710804	255.117	1.16078	2.23578	0.114962	0.373627	255.024	25.5654	341.134	398.746
YP_007334337.1	YP_007334337.1	hypothetical protein	NC_020059.1:2426436-2427233	30.8744	-1.01419	-2.01977	0.115292	0.374384	30.6847	55.562	21.0855	16.1654
YP_007337385.1	YP_007337385.1	hypothetical protein	NC_020062.1:1105876-1106397	739.958	1.10135	2.14556	0.115467	0.374637	700.974	155.437	988.008	1115.41
YP_007332115.1	YP_007332115.1	aspartyl-tRNA synthetase	NC_020059.1:147847-148386	36.9058	-1.05505	-2.0778	0.116012	0.37597	75.6888	24.5427	15.0611	32.3307
YP_007332825.1	YP_007332825.1	D-lactate dehydrogenase	NC_020059.1:895903-897333	18.6949	-1.18259	-2.26984	0.116401	0.37597	22.5021	34.0871	12.8019	5.38846
YP_007333584.1	YP_007333584.1	hypothetical protein	NC_020059.1:1674586-1676721	36.5538	-0.99134	-1.98803	0.1161	0.37597	31.3665	69.1969	24.0978	21.5538
YP_007334178.1	YP_007334178.1	cytochrome-c oxidase assembly factor protein	NC_020059.1:2274014-2274616	50.8985	0.91059	1.87981	0.116465	0.37597	30.0028	34.428	42.1711	96.9922
YP_007336383.1	YP_007336383.1	hypothetical protein	NC_020062.1:21852-25115	38.818	-1.52633	-2.88053	0.116321	0.37597	8.18257	138.053	9.03666	0
YP_007337053.1	YP_007337053.1	isocitrate lyase	NC_020062.1:759021-760310	32.1694	-1.00864	-2.01202	0.116259	0.37597	58.6418	29.6558	18.8264	21.5538
YP_007333800.1	YP_007333800.1	putative nitroreductase	NC_020059.1:1886666-1887253	30.6031	0.959785	1.94502	0.11705	0.377541	21.8202	16.7027	35.3936	48.4961
YP_007332439.1	YP_007332439.1	tryptophanyl-tRNA synthetase	NC_020059.1:488161-489225	30.4235	0.956129	1.9401	0.117192	0.377684	17.047	22.4975	44.4302	37.7192
YP_007337860.1	YP_007337860.1	putative IS3 family transposase, IS150 group, OrfB	NC_020062.1:1643561-1644169	41.476	-1.00515	-2.00716	0.117469	0.378261	81.1439	37.8367	36.1466	10.7769
YP_007332472.1	YP_007332472.1	acetylglutamate kinase	NC_020059.1:518540-519427	48.5	0.937026	1.91458	0.11763	0.378461	45.0042	20.7932	85.0952	43.1077
YP_007334061.1	YP_007334061.1	UDP-galactopyranose mutase	NC_020059.1:2159969-2161144	21.7672	-1.1199	-2.17331	0.117728	0.378461	32.7303	32.3828	16.5672	5.38846
YP_007337831.1	YP_007337831.1	radical SAM domain-containing protein	NC_020062.1:1609208-1610767	21.4079	-1.15241	-2.22284	0.117947	0.378848	21.1383	43.2907	15.8142	5.38846
YP_007335199.1	YP_007335199.1	hydroxyacylglutathione hydrolase	NC_020059.1:3321796-3322584	93.5685	0.932522	1.90861	0.118071	0.37893	92.054	31.0193	127.266	123.935
YP_007333120.1	YP_007333120.1	two component response regulator	NC_020059.1:1194436-1194807	33.3581	0.934684	1.91147	0.118288	0.379028	17.7289	25.9062	46.6894	43.1077
YP_007333855.1	YP_007333855.1	cysteine desulfurase	NC_020059.1:1933922-1935163	137.374	0.977254	1.96872	0.118298	0.379028	137.74	37.155	186.005	188.596
YP_007337927.1	YP_007337927.1	2,4-dihydroxyhept-2-ene-1,7-dioic acid aldolase	NC_020062.1:1708668-1709432	34.0079	0.952034	1.9346	0.118419	0.379097	15.0014	28.9741	48.9486	43.1077
YP_007334882.1	YP_007334882.1	beta-lactamase family protein	NC_020059.1:2980452-2981714	30.3451	-1.02275	-2.03178	0.118794	0.379984	27.2752	57.6073	20.3325	16.1654
YP_007334016.1	YP_007334016.1	Sel1 domain-containing protein	NC_020059.1:2109934-2111514	74.3493	0.840335	1.79047	0.11933	0.381245	60.0055	42.2681	87.3544	107.769
YP_007334765.1	YP_007334765.1	FAD dependent oxidoreductase	NC_020059.1:2858144-2859733	24.5601	-1.07366	-2.10477	0.119387	0.381245	23.8658	44.6542	13.555	16.1654
YP_007337621.1	YP_007337621.1	putative amino acid ABC trabsporter, RbsC-like permease protein	NC_020062.1:1373849-1374832	30.5912	0.994571	1.99249	0.119797	0.382238	10.9101	26.9288	41.418	43.1077
YP_007333239.1	YP_007333239.1	RDD domain-containing protein	NC_020059.1:1318278-1318736	147.4	0.969529	1.9582	0.120035	0.382681	137.058	53.8577	280.136	118.546
YP_007333386.1	YP_007333386.1	aspartyl/glutamyl-tRNA amidotransferase, subunit B	NC_020059.1:1474177-1475682	113.723	0.911571	1.88109	0.120261	0.383082	109.101	41.9272	147.599	156.265
YP_007333568.1	YP_007333568.1	putative phage terminase, large subunit	NC_020059.1:1657743-1659716	18.6741	-1.21567	-2.32248	0.120409	0.383167	12.2739	42.6089	9.03666	10.7769
YP_007334156.1	YP_007334156.1	flagellin C protein	NC_020059.1:2251747-2252760	20.6186	-1.12082	-2.17471	0.120487	0.383167	29.3209	27.9515	9.03666	16.1654
YP_007332434.1	YP_007332434.1	DNA mismatch repair protein MutS	NC_020059.1:479715-482456	29.7415	-1.13227	-2.19204	0.121011	0.384229	12.9557	70.9012	13.555	21.5538
YP_007332953.1	YP_007332953.1	membrane protein	NC_020059.1:1022141-1022629	20.3644	1.08151	2.11625	0.121088	0.384229	13.6376	9.88527	25.6039	32.3307
YP_007332978.1	YP_007332978.1	RES domain family protein	NC_020059.1:1049960-1050730	62.3733	0.884625	1.84629	0.121133	0.384229	57.9599	26.2471	79.0708	86.2153
YP_007333608.1	YP_007333608.1	hypothetical protein	NC_020059.1:1691179-1691454	91.7116	0.980663	1.97337	0.12132	0.384229	94.7815	22.8384	146.846	102.381
YP_007335753.1	YP_007335753.1	putative IS6 family transposase	NC_020060.1:105841-106572	28.3526	-1.00641	-2.00891	0.121249	0.384229	40.9129	39.882	21.8386	10.7769
YP_007333196.1	YP_007333196.1	trap dicarboxylate transporter, dctm subunit	NC_020059.1:1269491-1271260	25.2235	-1.13961	-2.20322	0.121653	0.38465	13.6376	58.289	12.8019	16.1654
YP_007334288.1	YP_007334288.1	hypothetical protein	NC_020059.1:2389821-2390363	20.9589	-1.14001	-2.20382	0.12157	0.38465	19.0927	39.5411	9.03666	16.1654
YP_007333323.1	YP_007333323.1	capsular polysaccharide biosynthesis/export transmembrane protein RkpI	NC_020059.1:1408491-1410068	26.4056	-1.06648	-2.09432	0.122032	0.385383	23.184	52.8351	18.8264	10.7769
YP_007334540.1	YP_007334540.1	oligopeptide transport system permease protein OppB	NC_020059.1:2628092-2629015	31.0637	-0.975716	-1.96662	0.122085	0.385383	50.4592	35.7915	21.8386	16.1654
YP_007335061.1	YP_007335061.1	hypothetical protein	NC_020059.1:3171213-3171353	28.1623	-1.01011	-2.01406	0.122946	0.387783	49.0954	29.3149	18.0733	16.1654
YP_007335973.1	YP_007335973.1	putative carbohydrate ABC transporter, periplasmic binding protein	NC_020061.1:115532-116998	25.9411	-1.09873	-2.14167	0.123197	0.388031	17.047	56.2438	14.308	16.1654
YP_007336539.1	YP_007336539.1	putative polar amino acid ABC transporter, substrate-binding protein	NC_020062.1:206245-207078	24.4751	1.08135	2.11601	0.123246	0.388031	7.50069	22.1566	46.6894	21.5538
YP_007336795.1	YP_007336795.1	helix-turn-helix, type 11 domain-containing protein	NC_020062.1:490567-491787	21.3774	-1.50636	-2.84093	0.123327	0.388031	2.72752	73.6282	3.76528	5.38846
YP_007336480.1	YP_007336480.1	putative IS3 family transposase, IS150 group, OrfAB	NC_020062.1:135927-137465	62.2496	-0.86051	-1.81568	0.123591	0.388227	98.8728	66.4699	45.9364	37.7192
YP_007336798.1	YP_007336798.1	alpha-ketoglutarate permease	NC_020062.1:493299-494621	137.451	0.907672	1.87602	0.12354	0.388227	130.921	51.8125	178.474	188.596
YP_007337295.1	YP_007337295.1	putative N-methylproline demethylase	NC_020062.1:1011767-1013809	42.6123	-0.954779	-1.93828	0.123765	0.388457	35.4578	81.8091	31.6283	21.5538
YP_007334181.1	YP_007334181.1	putative CreA family protein	NC_020059.1:2275797-2276291	198.31	0.975183	1.96589	0.124238	0.388871	193.654	57.6073	240.225	301.754
YP_007336348.1	YP_007336348.1	conjugal transfer protein TrbI	NC_020061.1:535491-536792	22.3762	-1.08009	-2.11417	0.124181	0.388871	25.2296	36.8141	11.2958	16.1654
YP_007336501.1	YP_007336501.1	hypothetical protein	NC_020062.1:167207-167503	264.615	1.0608	2.08609	0.124081	0.388871	265.934	49.7672	419.452	323.307
YP_007338241.1	YP_007338241.1	PilT domain-containing protein	NC_020062.1:2053416-2053859	24.1956	1.01001	2.01393	0.124301	0.388871	13.6376	17.0436	39.1589	26.9423
YP_007332420.1	YP_007332420.1	OstA family protein	NC_020059.1:465363-466013	85.7735	0.948192	1.92945	0.124412	0.3889	87.9627	23.861	123.501	107.769
YP_007334204.1	YP_007334204.1	UDP-N-acetylmuramoyl-L-alanyl-D-glutamate--2,6-diaminopimelate ligase	NC_020059.1:2302872-2304335	162.506	0.943979	1.92383	0.124525	0.388939	156.833	53.1759	186.758	253.257
YP_007338057.1	YP_007338057.1	putative trehalase	NC_020062.1:1850510-1852738	26.4679	-1.06767	-2.09605	0.124723	0.38924	21.1383	51.1307	12.0489	21.5538
YP_007334530.1	YP_007334530.1	choline ABC transporter, ATP-binding protein ChoV	NC_020059.1:2617614-2618663	18.3518	-1.1401	-2.20396	0.125085	0.390053	26.5934	26.2471	9.78972	10.7769
YP_007333126.1	YP_007333126.1	hypothetical protein	NC_020059.1:1201405-1204152	36.0244	-0.994044	-1.99176	0.125197	0.390087	26.5934	72.6056	23.3447	21.5538
YP_007333302.1	YP_007333302.1	DNA-binding protein HU	NC_020059.1:1377918-1378193	74.4315	0.835299	1.78423	0.125706	0.391358	54.5505	51.1307	121.995	70.0499
YP_007335085.1	YP_007335085.1	PrkA family serine kinase	NC_020059.1:3196253-3198199	2354.52	-1.07222	-2.10267	0.126441	0.393325	5531.42	1119.42	1565.6	1201.63
YP_007333561.1	YP_007333561.1	integrase family protein	NC_020059.1:1651752-1652924	115.786	0.841882	1.79239	0.127088	0.39343	100.237	61.016	167.178	134.711
YP_007333647.1	YP_007333647.1	DNA uptake protein	NC_020059.1:1729841-1732309	30.9799	-1.00212	-2.00295	0.126783	0.39343	30.6847	57.6073	24.8508	10.7769
YP_007333902.1	YP_007333902.1	PP-loop domain-containing protein	NC_020059.1:1983726-1984613	27.78	0.994089	1.99182	0.126754	0.39343	10.9101	24.2019	43.6772	32.3307
YP_007335188.1	YP_007335188.1	hypothetical protein	NC_020059.1:3312449-3313114	27.9159	-1.09129	-2.13065	0.126947	0.39343	55.9143	19.7705	9.03666	26.9423
YP_007336436.1	YP_007336436.1	amino acid ABC transporter, ATP-binding protein	NC_020062.1:87264-88808	26.9275	1.07517	2.10696	0.126935	0.39343	5.45505	26.2471	43.6772	32.3307
YP_007336864.1	YP_007336864.1	nitrate reductase	NC_020062.1:555936-558590	20.701	-1.3159	-2.48957	0.127051	0.39343	2.04564	61.6977	8.28361	10.7769
YP_007332928.1	YP_007332928.1	peptide-methionine sulfoxide reductase MsrB	NC_020059.1:995317-995766	340.811	1.03535	2.04961	0.127722	0.394094	335.486	78.0595	529.398	420.3
YP_007333199.1	YP_007333199.1	prolyl oligopeptidase	NC_020059.1:1273126-1275186	34.984	-0.979238	-1.97142	0.12765	0.394094	27.9571	67.8334	22.5917	21.5538
YP_007334939.1	YP_007334939.1	ferrochelatase	NC_020059.1:3032644-3033678	54.3823	0.843168	1.79398	0.127814	0.394094	28.639	45.6768	67.775	75.4384
YP_007335460.1	YP_007335460.1	hypothetical protein	NC_020059.1:3602190-3604046	24.6942	-1.14526	-2.21187	0.127513	0.394094	11.592	58.9707	12.0489	16.1654
YP_007336769.1	YP_007336769.1	putative peptide ABC transporter, substrate-binding protein	NC_020062.1:458453-460102	19.622	-1.47998	-2.78945	0.127575	0.394094	3.40941	70.5604	4.51833	0
YP_007332182.1	YP_007332182.1	dihydrodipicolinate reductase	NC_020059.1:228710-229534	24.6657	-1.0481	-2.0678	0.128077	0.394472	25.2296	45.3359	17.3203	10.7769
YP_007332808.1	YP_007332808.1	LemA family protein	NC_020059.1:870920-871471	22.9747	-1.12525	-2.1814	0.128142	0.394472	15.0014	51.8125	14.308	10.7769
YP_007337314.1	YP_007337314.1	hypothetical protein	NC_020062.1:1033877-1034089	48.3032	0.945073	1.92529	0.128553	0.395422	47.7317	14.3166	55.7261	75.4384
YP_007333108.1	YP_007333108.1	dihydrodipicolinate synthase	NC_020059.1:1183737-1184621	68.312	0.814804	1.75906	0.128757	0.395732	55.2324	40.5637	85.8483	91.6038
YP_007333118.1	YP_007333118.1	GTP-binding protein Era	NC_020059.1:1192320-1193264	39.8779	0.923945	1.8973	0.129015	0.39621	35.4578	19.4297	72.2933	32.3307
YP_007332211.1	YP_007332211.1	monooxygenase, FAD-binding protein	NC_020059.1:259450-261036	46.6253	0.864647	1.82089	0.129392	0.396416	23.8658	40.2228	68.528	53.8846
YP_007334138.1	YP_007334138.1	hydrolase serine protease transmembrane subunit K protein	NC_020059.1:2233902-2235026	435.314	1.05866	2.08299	0.129263	0.396416	430.949	86.5813	668.713	555.011
YP_007336776.1	YP_007336776.1	cyclic nucleotide-binding protein	NC_020062.1:469280-470281	18.8834	-1.13053	-2.18939	0.129382	0.396416	26.5934	29.9967	13.555	5.38846
YP_007335253.1	YP_007335253.1	ATP synthase F1, epsilon subunit	NC_020059.1:3384755-3385162	22.8372	1.01436	2.02001	0.129932	0.397754	14.3195	12.9531	26.3569	37.7192
YP_007332529.1	YP_007332529.1	phosphate regulon sensor kinase PhoR	NC_020059.1:575384-576610	32.883	-0.960066	-1.9454	0.130338	0.398375	32.0484	55.2212	17.3203	26.9423
YP_007333858.1	YP_007333858.1	FeS assembly protein SufB	NC_020059.1:1937510-1938979	991.886	1.0117	2.01628	0.130341	0.398375	918.494	302.694	1361.52	1384.83
YP_007334089.1	YP_007334089.1	hypothetical protein	NC_020059.1:2188780-2188902	27.0655	-1.46686	-2.76419	0.131082	0.400321	79.0982	16.3618	12.8019	0
YP_007336208.1	YP_007336208.1	transcriptional regulator, LysR family	NC_020061.1:383817-384713	112.848	0.911234	1.88065	0.131252	0.400523	109.101	42.6089	197.3	102.381
YP_007332531.1	YP_007332531.1	phosphate ABC transporter, permease protein PstC	NC_020059.1:577891-579372	22.8511	-1.16877	-2.24819	0.131891	0.400839	9.54634	55.9029	9.78972	16.1654
YP_007332867.1	YP_007332867.1	cytochrome c oxidase, subunit I	NC_020059.1:939669-941363	256.448	-0.922867	-1.89588	0.131556	0.400839	465.043	222.93	143.834	193.984
YP_007334456.1	YP_007334456.1	prolipoprotein diacylglyceryl transferase	NC_020059.1:2536409-2537341	50.6479	0.820522	1.76604	0.131981	0.400839	34.0941	36.8141	67.0219	64.6615
YP_007334721.1	YP_007334721.1	basic-leucine zipper	NC_020059.1:2809325-2811718	207.704	0.875414	1.83453	0.13167	0.400839	180.699	100.557	280.136	269.423
YP_007335066.1	YP_007335066.1	hypothetical protein	NC_020059.1:3175031-3175747	71.5271	0.866728	1.82352	0.131703	0.400839	66.1425	29.9967	76.8116	113.158
YP_007337822.1	YP_007337822.1	major facilitator superfamily	NC_020062.1:1599954-1601153	31.3672	-1.02232	-2.03118	0.131974	0.400839	65.4606	21.134	17.3203	21.5538
YP_007332122.1	YP_007332122.1	chaperone protein DnaJ	NC_020059.1:154919-156064	219.449	0.974224	1.96458	0.132215	0.400917	218.884	59.6525	329.838	269.423
YP_007334767.1	YP_007334767.1	pyruvate ferredoxin/flavodoxin oxidoreductase	NC_020059.1:2860317-2861876	26.9781	-1.05468	-2.07726	0.132146	0.400917	47.7317	24.2019	9.03666	26.9423
YP_007336233.1	YP_007336233.1	hypothetical protein	NC_020061.1:409611-410795	29.6444	-0.9845	-1.97863	0.132938	0.402792	53.1867	27.2697	16.5672	21.5538
YP_007335307.1	YP_007335307.1	peptidyl-dipeptidase dcp (Dipeptidyl carboxypeptidase)	NC_020059.1:3440121-3442184	496.255	1.00442	2.00613	0.133054	0.402827	475.953	137.712	676.243	695.111
YP_007333721.1	YP_007333721.1	excinuclease ABC, A subunit	NC_020059.1:1808437-1811358	296.747	0.927694	1.90223	0.134313	0.406266	271.389	116.578	416.439	382.58
YP_007334430.1	YP_007334430.1	thioredoxin-disulfide reductase	NC_020059.1:2513870-2514844	357.065	1.01897	2.02647	0.134401	0.406266	355.26	81.4683	517.349	474.184
YP_007332336.1	YP_007332336.1	GMP synthase	NC_020059.1:384367-385929	81.8797	0.803708	1.74558	0.134831	0.406605	66.1425	50.7898	118.983	91.6038
YP_007333772.1	YP_007333772.1	hypothetical protein	NC_020059.1:1857627-1857845	70.8747	0.872788	1.8312	0.134716	0.406605	69.5519	26.588	90.3666	96.9922
YP_007333845.1	YP_007333845.1	ribosomal large subunit pseudouridine synthase C	NC_020059.1:1925256-1926254	28.1779	1.1186	2.17136	0.134732	0.406605	5.45505	27.9515	68.528	10.7769
YP_007334791.1	YP_007334791.1	putative hydroxypyruvate reductase	NC_020059.1:2888501-2889766	43.1815	-0.911064	-1.88043	0.13497	0.406706	75.0069	44.6542	36.8997	16.1654
YP_007332523.1	YP_007332523.1	antibiotic biosynthesis monooxygenase	NC_020059.1:569026-569325	20.4878	1.04666	2.06575	0.135091	0.406754	15.6833	9.20353	30.1222	26.9423
YP_007333682.1	YP_007333682.1	hypothetical protein	NC_020059.1:1766382-1766588	29.07	-0.964688	-1.95164	0.135236	0.406871	41.5948	40.5637	23.3447	10.7769
YP_007332284.1	YP_007332284.1	transcriptional regulator	NC_020059.1:333433-334005	28.2301	1.03722	2.05227	0.135359	0.406924	6.81881	27.9515	51.2077	26.9423
YP_007333269.1	YP_007333269.1	poly(3-hydroxybutyrate) depolymerase	NC_020059.1:1343287-1344309	89.9225	0.911437	1.88092	0.136016	0.407306	87.2808	34.428	167.931	70.0499
YP_007334266.1	YP_007334266.1	putative sugar isomerase	NC_020059.1:2368520-2369470	102.444	0.834232	1.78291	0.135911	0.407306	91.3721	52.4942	158.142	107.769
YP_007334762.1	YP_007334762.1	transcriptional regulator, MarR family	NC_020059.1:2854710-2855225	25.2158	0.959882	1.94515	0.135788	0.407306	15.0014	17.3844	36.1466	32.3307
YP_007335468.1	YP_007335468.1	putative sugar ABC transporter, permease protein	NC_020059.1:3612426-3613310	22.2079	-1.0774	-2.11023	0.135998	0.407306	19.0927	44.6542	14.308	10.7769
YP_007336361.1	YP_007336361.1	replication protein C	NC_020061.1:548253-549467	39.7455	-0.885279	-1.84712	0.135956	0.407306	62.7331	42.9498	26.3569	26.9423
YP_007334075.1	YP_007334075.1	putative ferredoxin	NC_020059.1:2171965-2174007	51.0642	-0.867417	-1.82439	0.136357	0.407545	74.3251	56.5846	24.8508	48.4961
YP_007335343.1	YP_007335343.1	chorismate mutase	NC_020059.1:3475816-3476118	48.6569	0.980327	1.97291	0.136204	0.407545	51.823	11.5896	88.1074	43.1077
YP_007336827.1	YP_007336827.1	phenylacetate-CoA oxygenase, PaaG subunit	NC_020062.1:527895-528899	135.613	-0.904556	-1.87197	0.136413	0.407545	258.433	101.58	69.2811	113.158
YP_007335037.1	YP_007335037.1	putative major facilitator superfamily (MFS) drug efflux transporter	NC_020059.1:3147395-3148999	60.3553	-0.826522	-1.7734	0.136699	0.408083	66.8244	91.6944	45.1833	37.7192
YP_007335365.1	YP_007335365.1	DNA translocase FtsK	NC_020059.1:3494269-3496941	103.387	-0.923034	-1.8961	0.137015	0.408359	144.559	126.463	29.3691	113.158
YP_007336811.1	YP_007336811.1	hypothetical protein	NC_020062.1:506399-507733	32.1926	-1.02571	-2.03595	0.137085	0.408359	36.1397	47.3811	7.53055	37.7192
YP_007337173.1	YP_007337173.1	putative oligopeptide ABC transporter, substrate-binding protein	NC_020062.1:880007-881674	42.682	0.856809	1.81103	0.13711	0.408359	22.5021	36.4732	63.2566	48.4961
YP_007333500.1	YP_007333500.1	short-chain dehydrogenase	NC_020059.1:1584096-1584926	121.624	0.82382	1.77009	0.137242	0.408434	95.4634	71.9239	119.736	199.373
YP_007334973.1	YP_007334973.1	hypothetical protein	NC_020059.1:3070729-3073146	34.7126	-1.01678	-2.0234	0.137659	0.409045	19.7746	78.0595	24.8508	16.1654
YP_007336354.1	YP_007336354.1	conjugal transfer protein E	NC_020061.1:540715-543171	23.786	-1.17222	-2.25358	0.137563	0.409045	8.86446	57.9481	6.7775	21.5538
YP_007333513.1	YP_007333513.1	protein-L-isoaspartate O-methyltransferase protein	NC_020059.1:1597991-1598641	54.7913	0.809052	1.75206	0.138225	0.410409	44.3223	32.3828	67.0219	75.4384
YP_007333038.1	YP_007333038.1	cell wall biosynthesis penicillin-binding protein	NC_020059.1:1103481-1105598	124.915	-0.867717	-1.82477	0.138418	0.410666	210.701	115.555	60.2444	113.158
YP_007337019.1	YP_007337019.1	hypothetical protein	NC_020062.1:724337-726268	19.2189	-1.11927	-2.17237	0.138534	0.410692	18.4108	34.7689	7.53055	16.1654
YP_007332660.1	YP_007332660.1	hypothetical protein	NC_020059.1:714085-714438	18.6252	-1.09445	-2.13532	0.138674	0.410791	24.5477	28.6332	10.5428	10.7769
YP_007333063.1	YP_007333063.1	NAD/NADP dependent oxidoreductase	NC_020059.1:1136240-1137028	20.0935	-1.15609	-2.22853	0.139104	0.411746	12.2739	48.4037	14.308	5.38846
YP_007331987.1	YP_007331987.1	import inner membrane translocase subunit Tim44	NC_020059.1:5391-6092	272.249	0.969725	1.95847	0.139838	0.413441	271.389	73.6282	399.119	344.861
YP_007334036.1	YP_007334036.1	3-oxoacyl-(Acyl-carrier-protein) synthase II protein	NC_020059.1:2132062-2133267	71.6006	0.843166	1.79398	0.139891	0.413441	65.4606	35.7915	120.489	64.6615
YP_007332333.1	YP_007332333.1	pyridine nucleotide-disulfide oxidoreductase	NC_020059.1:382394-383287	173.966	1.02619	2.03664	0.140355	0.413823	185.472	26.2471	279.383	204.761
YP_007332512.1	YP_007332512.1	PRC-barrel domain-containing protein	NC_020059.1:560866-561258	231.641	-0.994737	-1.99272	0.140947	0.413823	527.094	113.51	156.635	129.323
YP_007332548.1	YP_007332548.1	hypothetical protein	NC_020059.1:595804-596217	44.8748	0.952034	1.9346	0.140477	0.413823	44.3223	16.3618	91.8727	26.9423
YP_007334237.1	YP_007334237.1	aldehyde dehydrogenase	NC_020059.1:2337753-2339138	56.5938	0.803603	1.74545	0.141087	0.413823	43.6404	34.7689	61.7505	86.2153
YP_007334490.1	YP_007334490.1	MoxR family protein	NC_020059.1:2570437-2571450	108.146	0.827533	1.77465	0.140814	0.413823	100.237	50.7898	146.846	134.711
YP_007334567.1	YP_007334567.1	transcriptional regulator, LysR family	NC_020059.1:2656190-2657074	73.2257	0.924009	1.89738	0.140779	0.413823	77.0526	20.7932	125.007	70.0499
YP_007334831.1	YP_007334831.1	glycosyl transferase family 25	NC_020059.1:2928162-2928956	64.4403	0.845681	1.79711	0.141124	0.413823	61.3693	29.3149	102.415	64.6615
YP_007334957.1	YP_007334957.1	HSP20 family small heat shock protein	NC_020059.1:3055024-3055488	5371.25	0.997708	1.99682	0.140687	0.413823	5613.25	1032.16	7322.71	7516.9
YP_007335703.1	YP_007335703.1	transcriptional regulator, TetR family	NC_020060.1:55445-56056	1447.51	1.15574	2.22798	0.140221	0.413823	1439.45	115.896	2801.36	1433.33
YP_007336279.1	YP_007336279.1	putative major facilitator superfamily (MFS) drug efflux transporter	NC_020061.1:467300-468937	31.3179	-0.990806	-1.9873	0.14039	0.413823	22.5021	64.7656	21.8386	16.1654
YP_007336920.1	YP_007336920.1	streptomycin 3''-kinase (streptomycin 3''-phosphotransferase) (SPH)	NC_020062.1:614429-615253	53.0827	0.808402	1.75127	0.141203	0.413823	38.8672	37.4959	82.083	53.8846
YP_007334357.1	YP_007334357.1	phage tail sheath protein	NC_020059.1:2441364-2442830	17.9072	-1.15014	-2.21935	0.141554	0.414535	12.9557	38.8593	9.03666	10.7769
YP_007335923.1	YP_007335923.1	hypothetical protein	NC_020061.1:63603-64784	28.8809	-0.998991	-1.9986	0.142148	0.415959	23.8658	58.289	22.5917	10.7769
YP_007333061.1	YP_007333061.1	resistance nodulation cell division (RND) drug efflux pump, inner membrane component	NC_020059.1:1131464-1134583	37.7126	-0.918476	-1.89012	0.14228	0.416028	31.3665	69.1969	23.3447	26.9423
YP_007332463.1	YP_007332463.1	methionyl-tRNA formyltransferase	NC_020059.1:510198-511154	46.6848	0.84535	1.7967	0.143139	0.417838	42.2766	21.8158	57.9852	64.6615
YP_007332845.1	YP_007332845.1	thioesterase superfamily protein	NC_020059.1:919209-919571	42.8381	-1.01624	-2.02264	0.143154	0.417838	102.282	19.7705	33.1344	16.1654
YP_007334708.1	YP_007334708.1	hypothetical protein	NC_020059.1:2798855-2799148	76.2029	-0.901625	-1.86817	0.143317	0.417838	145.923	54.1985	34.6405	70.0499
YP_007338146.1	YP_007338146.1	putative sugar ABC transporter, ATP-binding protein	NC_020062.1:1943502-1945028	139.501	-0.875795	-1.83502	0.143333	0.417838	237.295	138.053	128.772	53.8846
YP_007333114.1	YP_007333114.1	hypothetical protein	NC_020059.1:1189690-1190277	49.2785	0.850597	1.80325	0.143577	0.418232	45.686	23.861	79.0708	48.4961
YP_007333473.1	YP_007333473.1	ABC transporter, ATP-binding protein	NC_020059.1:1555260-1556882	44.5139	0.830996	1.77891	0.144019	0.418574	28.639	34.7689	71.5402	43.1077
YP_007334417.1	YP_007334417.1	multidrug and toxin extrusion (MATE) family efflux pump	NC_020059.1:2498339-2499739	23.0633	0.992715	1.98993	0.14387	0.418574	9.54634	18.7479	31.6283	32.3307
YP_007337643.1	YP_007337643.1	aminotransferase class-III	NC_020062.1:1396391-1397773	61.7808	0.809029	1.75203	0.144021	0.418574	42.9585	46.3585	103.922	53.8846
YP_007333244.1	YP_007333244.1	putative peptidoglycan-binding protein	NC_020059.1:1322796-1324109	208.105	0.87318	1.8317	0.144614	0.41998	192.972	88.9674	308	242.481
YP_007332380.1	YP_007332380.1	alpha,alpha-trehalose-phosphate synthase (UDP-forming)	NC_020059.1:425821-427197	56.8838	-0.826672	-1.77359	0.145652	0.421406	57.9599	87.9448	33.1344	48.4961
YP_007333611.1	YP_007333611.1	ETC complex I subunit conserved region	NC_020059.1:1694081-1694386	58.5892	0.886068	1.84813	0.145314	0.421406	60.6874	18.4071	79.8238	75.4384
YP_007335044.1	YP_007335044.1	lysyl-tRNA synthetase	NC_020059.1:3155254-3156750	72.3432	0.78	1.71713	0.145619	0.421406	60.0055	43.6315	94.1319	91.6038
YP_007335260.1	YP_007335260.1	putative peptidase S41	NC_020059.1:3392920-3394137	56.7525	-0.803531	-1.74537	0.145623	0.421406	78.4163	67.8334	37.6528	43.1077
YP_007336888.1	YP_007336888.1	two component sensor kinase	NC_020062.1:578270-579733	20.1967	-1.11131	-2.16042	0.145439	0.421406	15.6833	44.6542	15.0611	5.38846
YP_007334142.1	YP_007334142.1	phosphinothricin N-acetyltransferase	NC_020059.1:2237520-2238047	140.453	1.01131	2.01574	0.145904	0.421818	152.741	20.1114	232.694	156.265
YP_007333069.1	YP_007333069.1	alcohol dehydrogenase, zinc-binding type 1	NC_020059.1:1142930-1143943	63.4542	0.798956	1.73984	0.146036	0.421881	53.1867	35.1098	68.528	96.9922
YP_007335005.1	YP_007335005.1	cobalamin synthesis protein	NC_020059.1:3112173-3113261	251.289	0.915182	1.88581	0.146997	0.424339	241.386	87.2631	283.149	393.357
YP_007336655.1	YP_007336655.1	putative major facilitator superfamily (MFS) purine transporter	NC_020062.1:335311-336603	36.5852	-0.876095	-1.8354	0.147395	0.424971	45.686	48.7446	19.5794	32.3307
YP_007337414.1	YP_007337414.1	transcriptional regulator, AraC type	NC_020062.1:1139355-1140308	21.4415	-1.01912	-2.02668	0.147437	0.424971	29.3209	31.3602	14.308	10.7769
YP_007334814.1	YP_007334814.1	putative IS5 family transposase, IS427 group, OrfA	NC_020059.1:2908873-2909235	49.4467	0.88234	1.84336	0.14783	0.425785	50.4592	17.3844	76.0586	53.8846
YP_007335078.1	YP_007335078.1	two component sensor kinase	NC_020059.1:3187542-3188903	25.0425	-0.973213	-1.96321	0.148084	0.426072	31.3665	39.2002	18.8264	10.7769
YP_007336785.1	YP_007336785.1	hypothetical protein	NC_020062.1:481500-481880	119.842	-0.864389	-1.82057	0.148151	0.426072	229.794	88.2857	85.8483	75.4384
YP_007335416.1	YP_007335416.1	resistance nodulation cell division (RND) drug efflux pump, inner membrane component	NC_020059.1:3547473-3550616	133.912	0.792969	1.73264	0.14832	0.426241	92.054	99.5344	209.349	134.711
YP_007332748.1	YP_007332748.1	glutathione S-transferase family protein	NC_020059.1:809589-810296	36.4369	0.867537	1.82455	0.148451	0.426298	30.0028	18.0662	38.4058	59.273
YP_007333512.1	YP_007333512.1	hypothetical protein	NC_020059.1:1597107-1597547	25.7399	-0.950145	-1.93207	0.149205	0.428143	36.1397	34.0871	16.5672	16.1654
YP_007332069.1	YP_007332069.1	cytidylate kinase	NC_020059.1:106293-106925	41.8792	0.860159	1.81524	0.150171	0.428599	17.7289	39.5411	61.7505	48.4961
YP_007332206.1	YP_007332206.1	major facilitator superfamily (MFS) transporter	NC_020059.1:254850-256160	18.7614	-1.20356	-2.30308	0.149785	0.428599	5.45505	52.1533	12.0489	5.38846
YP_007333502.1	YP_007333502.1	sn-glycerol-3-phosphate ABC import transporter, ATP-binding protein UgpC	NC_020059.1:1586639-1587751	18.2683	-1.13385	-2.19443	0.150088	0.428599	12.9557	41.9272	12.8019	5.38846
YP_007334236.1	YP_007334236.1	dehydrogenase	NC_020059.1:2336608-2337756	49.2248	0.798133	1.73885	0.14978	0.428599	39.5491	29.3149	57.9852	70.0499
YP_007334665.1	YP_007334665.1	hypothetical protein	NC_020059.1:2752735-2753085	79.9363	0.982332	1.97566	0.149561	0.428599	83.1895	14.6575	60.2444	161.654
YP_007336027.1	YP_007336027.1	putative integrase/recombinase	NC_020061.1:182384-184339	53.8077	-0.841089	-1.7914	0.149922	0.428599	51.823	92.0353	44.4302	26.9423
YP_007336640.1	YP_007336640.1	putative major facilitator superfamily (MFS) drug efflux transporter	NC_020062.1:317609-319276	44.3646	-0.856924	-1.81117	0.150255	0.428599	72.2794	42.6089	24.8508	37.7192
YP_007336892.1	YP_007336892.1	hypothetical protein	NC_020062.1:583207-584214	23.1629	-1.07753	-2.11042	0.150152	0.428599	12.9557	53.8577	15.0611	10.7769
YP_007333301.1	YP_007333301.1	ATP-dependent protease La	NC_020059.1:1375296-1377716	4321.12	0.925925	1.8999	0.150734	0.429648	4338.13	1273.84	6084.69	5587.83
YP_007334284.1	YP_007334284.1	putative IS3 family transposase, IS52 group, OrfB	NC_020059.1:2386665-2387525	18.7078	-1.07721	-2.10995	0.151097	0.430365	22.5021	28.6332	7.53055	16.1654
YP_007332425.1	YP_007332425.1	putative acetyltransferase	NC_020059.1:468803-469261	28.1663	1.01909	2.02664	0.151284	0.430579	29.3209	6.81743	54.973	21.5538
YP_007335915.1	YP_007335915.1	putative IS110 family transposase, IS1111 group	NC_020061.1:57277-58314	20.0289	-1.12632	-2.18302	0.152193	0.432844	18.4108	43.6315	18.0733	0
YP_007335376.1	YP_007335376.1	hypothetical protein	NC_020059.1:3507035-3507676	52.6413	0.775084	1.71129	0.152466	0.433301	38.1853	36.8141	65.5158	70.0499
YP_007333857.1	YP_007333857.1	FeS assembly ATPase SufC	NC_020059.1:1936476-1937231	244.237	0.931589	1.90738	0.152774	0.433534	248.887	67.1517	326.826	334.084
YP_007334086.1	YP_007334086.1	transcriptional regulator, BadM/Rrf2 family	NC_020059.1:2185801-2186268	48.6616	0.88639	1.84854	0.152739	0.433534	47.0498	21.134	94.1319	32.3307
YP_007334943.1	YP_007334943.1	arabinose 5-phosphate isomerase	NC_020059.1:3036398-3037393	131.217	0.870545	1.82835	0.152973	0.433779	124.102	55.9029	242.484	102.381
YP_007335548.1	YP_007335548.1	UDP-glucose 4-epimerase	NC_020059.1:3712357-3713346	78.6171	0.84314	1.79395	0.153191	0.434079	69.5519	41.9272	149.105	53.8846
YP_007332940.1	YP_007332940.1	ClC-type chloride channel	NC_020059.1:1008576-1009937	21.6943	-1.01761	-2.02457	0.153869	0.434402	21.8202	37.4959	11.2958	16.1654
YP_007333891.1	YP_007333891.1	lipid A 3-O-deacylase (PagL) superfamily	NC_020059.1:1972670-1973176	29.1358	-0.965736	-1.95306	0.153471	0.434402	58.6418	22.1566	19.5794	16.1654
YP_007334568.1	YP_007334568.1	hypothetical protein	NC_020059.1:2657078-2657413	30.9139	-0.943905	-1.92373	0.153645	0.434402	58.6418	28.6332	25.6039	10.7769
YP_007334609.1	YP_007334609.1	transcriptional regulator	NC_020059.1:2697957-2699204	40.9707	0.905806	1.87359	0.153683	0.434402	11.592	41.9272	56.4791	53.8846
YP_007336055.1	YP_007336055.1	cation transport P-type ATPase FixI	NC_020061.1:211329-213614	23.8734	-1.39254	-2.62541	0.153759	0.434402	11.592	72.6056	11.2958	0
YP_007334888.1	YP_007334888.1	tetracycline resistance protein, TetM/tetO subfamily	NC_020059.1:2985901-2987838	159.491	-0.857199	-1.81152	0.154361	0.43547	300.71	122.032	118.23	96.9922
YP_007337861.1	YP_007337861.1	putative IS3 family transposase, IS150 group, OrfA	NC_020062.1:1644394-1644930	20.2148	-1.05742	-2.08121	0.154495	0.43553	21.1383	38.5185	15.8142	5.38846
YP_007332931.1	YP_007332931.1	3-deoxy-7-phosphoheptulonate synthase	NC_020059.1:996733-997791	43.9257	0.866769	1.82357	0.154812	0.435783	15.6833	43.6315	62.5036	53.8846
YP_007337426.1	YP_007337426.1	putative gluconolactonase	NC_020062.1:1150765-1151655	45.7781	0.820844	1.76644	0.154735	0.435783	21.8202	40.9046	55.7261	64.6615
YP_007333316.1	YP_007333316.1	putative KpsE/CtrB/VexD-like capsular polysaccharide export protein	NC_020059.1:1393163-1394443	29.0881	-0.920231	-1.89242	0.156558	0.437142	46.3679	35.1098	24.0978	10.7769
YP_007333320.1	YP_007333320.1	putative type I polyketide synthase RkpA	NC_020059.1:1398616-1406076	177.393	-0.797746	-1.73838	0.156771	0.437142	203.201	253.949	106.934	145.488
YP_007333393.1	YP_007333393.1	acetyl-CoA carboxylase, biotin carboxylase	NC_020059.1:1479384-1480736	78.3159	0.785566	1.72377	0.15595	0.437142	72.2794	39.2002	99.4033	102.381
YP_007333421.1	YP_007333421.1	DNA-directed RNA polymerase, beta' subunit	NC_020059.1:1511301-1515509	833.378	0.890233	1.85348	0.156685	0.437142	690.746	417.567	1293	932.203
YP_007333760.1	YP_007333760.1	DNA polymerase III subunit delta'	NC_020059.1:1844681-1845712	26.8662	-0.960494	-1.94598	0.15543	0.437142	50.4592	23.5201	17.3203	16.1654
YP_007334108.1	YP_007334108.1	oxidoreductase, zinc-binding dehydrogenase family	NC_020059.1:2204902-2205945	26.0813	-0.958169	-1.94284	0.155902	0.437142	47.0498	24.5427	16.5672	16.1654
YP_007334856.1	YP_007334856.1	flavin dependent oxidoreductase	NC_020059.1:2952239-2953237	179.99	0.911583	1.88111	0.156764	0.437142	177.971	55.9029	157.389	328.696
YP_007334915.1	YP_007334915.1	hypothetical protein	NC_020059.1:3009365-3009844	47.8731	0.848046	1.80006	0.15594	0.437142	47.7317	19.0888	70.7872	53.8846
YP_007335009.1	YP_007335009.1	di-heme cytochrome c peroxidase family protein	NC_020059.1:3117110-3118486	25.5486	-0.961865	-1.94783	0.156102	0.437142	25.9115	41.9272	12.8019	21.5538
YP_007336026.1	YP_007336026.1	hypothetical protein	NC_020061.1:180895-181356	38.2492	-0.942346	-1.92165	0.155941	0.437142	81.8257	24.8836	30.1222	16.1654
YP_007336938.1	YP_007336938.1	phage integrase family protein	NC_020062.1:632743-633945	41.2003	-0.829456	-1.77701	0.156495	0.437142	56.5961	53.5168	33.1344	21.5538
YP_007337150.1	YP_007337150.1	K+-transporting ATPase, F subunit	NC_020062.1:857970-858110	19.0483	-1.0886	-2.12668	0.15648	0.437142	15.0014	37.4959	7.53055	16.1654
YP_007337769.1	YP_007337769.1	putative sugar ABC transporter, substrate-binding protein	NC_020062.1:1534377-1535366	435.951	0.984282	1.97833	0.156104	0.437142	443.223	96.8075	492.498	711.276
YP_007333180.1	YP_007333180.1	3-oxoacyl-[acyl-carrier-protein] synthase 2	NC_020059.1:1251904-1253166	43.0998	0.817884	1.76282	0.157543	0.437959	34.7759	27.6106	72.2933	37.7192
YP_007335173.1	YP_007335173.1	hypothetical protein	NC_020059.1:3298064-3299026	22.5369	0.945567	1.92595	0.157488	0.437959	15.0014	14.3166	33.8875	26.9423
YP_007335359.1	YP_007335359.1	2,5-diketo-D-gluconic acid reductase A	NC_020059.1:3489524-3490354	75.7353	0.83088	1.77877	0.157422	0.437959	77.0526	28.9741	110.699	86.2153
YP_007335797.1	YP_007335797.1	putative hydrolase protein	NC_020060.1:150054-151286	71.0514	0.757192	1.6902	0.157633	0.437959	45.0042	56.2438	80.5769	102.381
YP_007338000.1	YP_007338000.1	gamma-glutamyl-gamma-aminobutyraldehyde dehydrogenase	NC_020062.1:1783961-1785424	20.721	-1.04672	-2.06582	0.157568	0.437959	17.047	39.882	9.78972	16.1654
YP_007337076.1	YP_007337076.1	putative oligopeptide ABC transporter, substrate-binding protein	NC_020062.1:784589-786535	47.6456	-0.865003	-1.82134	0.158089	0.438908	36.8216	90.6718	36.1466	26.9423
YP_007333510.1	YP_007333510.1	hypothetical protein	NC_020059.1:1593974-1594132	34.0203	0.910774	1.88005	0.159399	0.441771	34.0941	10.567	42.9241	48.4961
YP_007334724.1	YP_007334724.1	UDP-glucose 6-dehydrogenase	NC_020059.1:2814527-2815849	79.4122	0.771277	1.70678	0.15958	0.441771	68.87	43.6315	86.6013	118.546
YP_007334854.1	YP_007334854.1	transcriptional regulator, AbrB family	NC_020059.1:2951217-2951480	94.9371	0.817058	1.76181	0.159531	0.441771	94.7815	38.5185	133.291	113.158
YP_007335563.1	YP_007335563.1	GDP-L-fucose synthetase	NC_020059.1:3730616-3731551	113.537	0.833703	1.78225	0.159568	0.441771	111.829	47.0403	187.511	107.769
YP_007332572.1	YP_007332572.1	fatty acid oxidation complex subunit alpha	NC_020059.1:621382-623592	363.491	-0.842422	-1.79306	0.15972	0.441842	388.672	566.187	229.682	269.423
YP_007335235.1	YP_007335235.1	major facilitator superfamily (MFS) transporter	NC_020059.1:3364192-3365853	47.8513	-0.887055	-1.8494	0.159885	0.441981	75.0069	46.6994	15.8142	53.8846
YP_007335760.1	YP_007335760.1	transcriptional regulator, LysR family	NC_020060.1:113033-113926	31.0376	0.892262	1.85608	0.160376	0.44302	12.2739	28.9741	45.1833	37.7192
YP_007334569.1	YP_007334569.1	cytochrome c heme-binding site	NC_020059.1:2657630-2658868	28.3446	-0.931836	-1.9077	0.160595	0.443223	28.639	44.995	12.8019	26.9423
YP_007338081.1	YP_007338081.1	transcriptional regulator, LacI family	NC_020062.1:1879395-1880474	29.9585	-0.927619	-1.90213	0.16068	0.443223	55.2324	28.9741	24.8508	10.7769
YP_007333875.1	YP_007333875.1	putative ATPase, AAA family	NC_020059.1:1959358-1960287	34.0661	-0.881107	-1.84179	0.161026	0.44386	60.0055	31.3602	23.3447	21.5538
YP_007333694.1	YP_007333694.1	putative sugar ABC transporter, ATP-binding protein	NC_020059.1:1775059-1776633	22.8196	-1.02894	-2.04053	0.161271	0.444217	15.0014	48.0629	12.0489	16.1654
YP_007332360.1	YP_007332360.1	putative endonuclease/exonuclease/phosphatase	NC_020059.1:407379-408380	21.3726	1.04126	2.05802	0.161983	0.445858	4.09129	20.4523	28.6161	32.3307
YP_007336385.1	YP_007336385.1	hypothetical protein	NC_020062.1:28803-36068	79.0216	-1.34705	-2.54392	0.162283	0.446365	21.8202	271.674	22.5917	0
YP_007332204.1	YP_007332204.1	putative isochorismatase	NC_020059.1:253664-254269	60.7124	0.865944	1.82253	0.162546	0.446769	65.4606	17.7253	89.6136	70.0499
YP_007333182.1	YP_007333182.1	hypothetical protein	NC_020059.1:1254702-1255589	35.1927	0.824341	1.77073	0.162752	0.447016	26.5934	21.134	39.1589	53.8846
YP_007337283.1	YP_007337283.1	proline betaine ABC transporter, ATP-binding protein PrbD	NC_020062.1:996936-998567	18.1161	-1.06235	-2.08832	0.163262	0.447778	19.7746	33.7463	13.555	5.38846
YP_007338130.1	YP_007338130.1	diguanylate cyclase/phosphodiesterase	NC_020062.1:1925538-1927235	133.812	-0.859845	-1.81484	0.163252	0.447778	262.524	95.1031	112.958	64.6615
YP_007332971.1	YP_007332971.1	putative aminopeptidase protein	NC_020059.1:1042137-1043120	18.2042	-1.09188	-2.13151	0.164226	0.450065	27.9571	28.2923	16.5672	0
YP_007333676.1	YP_007333676.1	siroheme synthase	NC_020059.1:1760495-1761931	30.8175	0.943051	1.92259	0.16433	0.450065	12.2739	29.3149	65.5158	16.1654
YP_007332113.1	YP_007332113.1	putative sugar kinase protein	NC_020059.1:146072-147064	50.0095	0.760997	1.69466	0.165197	0.452118	38.1853	33.0645	58.7383	70.0499
YP_007335990.1	YP_007335990.1	transcriptional regulator, LysR family	NC_020061.1:139167-140066	34.5514	0.812355	1.75608	0.16581	0.453409	23.184	25.2245	46.6894	43.1077
YP_007337722.1	YP_007337722.1	putative octopine ABC transporter, permease protein OccM	NC_020062.1:1484554-1485258	18.37	-1.04734	-2.06672	0.165904	0.453409	34.7759	17.3844	10.5428	10.7769
YP_007335543.1	YP_007335543.1	inositol ABC transporter, permease protein	NC_020059.1:3706328-3707293	25.5283	-0.968285	-1.95651	0.166245	0.454018	25.9115	40.2228	9.03666	26.9423
YP_007333925.1	YP_007333925.1	amino acid regulated cytosolic protein	NC_020059.1:2010606-2012081	120.197	0.755	1.68763	0.166583	0.454617	96.8271	74.9917	125.76	183.208
YP_007333305.1	YP_007333305.1	transcriptional regulatory protein	NC_020059.1:1379694-1380041	43.2614	0.792676	1.73229	0.166753	0.454759	33.4122	25.9062	43.6772	70.0499
YP_007336074.1	YP_007336074.1	hypothetical protein	NC_020061.1:232405-232617	19.9574	-1.00331	-2.00459	0.167189	0.455626	34.0941	22.1566	12.8019	10.7769
YP_007333856.1	YP_007333856.1	FeS assembly protein SufD	NC_020059.1:1935179-1936453	201.861	0.925193	1.89894	0.167673	0.456299	216.838	44.995	319.295	226.315
YP_007337761.1	YP_007337761.1	succinoglycan biosynthesis glycosyltransferase ExoU	NC_020062.1:1525060-1526070	54.5839	-0.850269	-1.80284	0.167625	0.456299	105.692	37.155	32.3814	43.1077
YP_007335493.1	YP_007335493.1	ABC transporter, ATP-binding protein	NC_020059.1:3641949-3643778	65.6825	0.749927	1.68171	0.168266	0.457589	53.8686	43.2907	100.909	64.6615
YP_007334521.1	YP_007334521.1	hypothetical protein	NC_020059.1:2608924-2609439	25.2537	0.918024	1.88953	0.16875	0.457934	10.9101	22.4975	40.665	26.9423
YP_007334803.1	YP_007334803.1	band 7 protein	NC_020059.1:2902151-2903146	35.0566	-0.835812	-1.78486	0.1687	0.457934	53.8686	39.2002	25.6039	21.5538
YP_007335478.1	YP_007335478.1	lysyl-tRNA synthetase protein	NC_020059.1:3624060-3625124	22.2428	0.965979	1.95339	0.16875	0.457934	7.50069	19.7705	29.3691	32.3307
YP_007333234.1	YP_007333234.1	DNA topoisomerase IV, A subunit	NC_020059.1:1313392-1315650	57.2726	-0.763213	-1.69727	0.169087	0.458524	77.0526	72.2647	47.4425	32.3307
YP_007332476.1	YP_007332476.1	ribosome biogenesis GTP-binding protein YsxC	NC_020059.1:521599-522258	29.5969	0.843624	1.79455	0.169412	0.459082	21.8202	18.0662	35.3936	43.1077
YP_007336203.1	YP_007336203.1	electron transfer flavoprotein subunit alpha	NC_020061.1:378707-379636	18.5579	-1.01264	-2.0176	0.16989	0.460055	27.9571	24.2019	11.2958	10.7769
YP_007332508.1	YP_007332508.1	orotate phosphoribosyltransferase	NC_020059.1:555042-555740	45.7254	0.770024	1.7053	0.170014	0.460066	37.5035	27.2697	53.4669	64.6615
YP_007333750.1	YP_007333750.1	D-alanyl-D-alanine carboxypeptidase	NC_020059.1:1834824-1835678	33.4839	0.833183	1.78161	0.170144	0.460095	19.0927	28.2923	54.22	32.3307
YP_007332038.1	YP_007332038.1	photosynthetic apparatus regulatory protein RegA	NC_020059.1:63744-64331	21.2766	-1.04897	-2.06906	0.170525	0.460479	41.5948	23.1793	20.3325	0
YP_007333771.1	YP_007333771.1	transcriptional regulator, MarR family	NC_020059.1:1856918-1857382	34.9276	0.822721	1.76874	0.170472	0.460479	17.7289	30.6784	48.1955	43.1077
YP_007333616.1	YP_007333616.1	general L-amino acid-binding periplasmic protein AapJ	NC_020059.1:1698254-1699279	259.73	-0.876966	-1.83651	0.170943	0.460959	520.957	171.458	168.684	177.819
YP_007333983.1	YP_007333983.1	OmpA family protein	NC_020059.1:2081374-2083902	623.169	0.841987	1.79252	0.170916	0.460959	508.001	342.576	720.674	921.426
YP_007334464.1	YP_007334464.1	hypothetical protein	NC_020059.1:2545516-2546958	43.9517	-0.814156	-1.75827	0.171241	0.461439	60.0055	58.9707	40.665	16.1654
YP_007332184.1	YP_007332184.1	glucokinase	NC_020059.1:231552-232544	38.7976	0.807579	1.75027	0.171565	0.461665	30.6847	25.9062	66.2688	32.3307
YP_007336746.1	YP_007336746.1	hypothetical protein	NC_020062.1:434538-435266	20.913	-1.0082	-2.01141	0.171545	0.461665	42.2766	17.0436	13.555	10.7769
YP_007334167.1	YP_007334167.1	transcriptional regulator, LysR family	NC_020059.1:2264189-2265079	71.6977	0.808987	1.75198	0.171778	0.461915	73.6432	28.6332	114.464	70.0499
YP_007335629.1	YP_007335629.1	acetate--CoA ligase	NC_020059.1:3806803-3808761	209.215	0.789732	1.72875	0.171909	0.461946	186.154	109.079	256.039	285.588
YP_007334220.1	YP_007334220.1	glycoside hydrolase protein	NC_020059.1:2319901-2320692	27.7717	-0.891871	-1.85558	0.172109	0.462159	46.3679	28.9741	19.5794	16.1654
YP_007333258.1	YP_007333258.1	fatty acid/phospholipid synthesis protein PlsX	NC_020059.1:1335036-1336082	55.1908	0.748366	1.67989	0.172298	0.46233	47.7317	33.0645	75.3055	64.6615
YP_007336267.1	YP_007336267.1	hypothetical protein	NC_020061.1:455362-456102	67.6643	0.741555	1.67198	0.172412	0.46233	53.1867	47.3811	105.428	64.6615
YP_007338266.1	YP_007338266.1	replication protein C	NC_020062.1:2081974-2083197	27.072	-0.891751	-1.85543	0.17299	0.463554	43.6404	29.6558	18.8264	16.1654
YP_007334234.1	YP_007334234.1	hypothetical protein	NC_020059.1:2333976-2334815	70.6197	0.74415	1.67499	0.173913	0.465706	60.0055	40.9046	73.7994	107.769
YP_007333389.1	YP_007333389.1	NADH dehydrogenase	NC_020059.1:1476784-1477182	73.0857	0.811088	1.75453	0.174183	0.466103	77.0526	25.9062	103.169	86.2153
YP_007335690.1	YP_007335690.1	hypothetical protein	NC_020060.1:39499-40581	55.0286	0.75257	1.68479	0.174323	0.466154	34.7759	46.3585	85.0952	53.8846
YP_007332031.1	YP_007332031.1	ATP-dependent protease peptidase subunit HslU	NC_020059.1:53397-54707	1211.12	1.00358	2.00497	0.174692	0.466492	1281.94	178.617	1837.45	1546.49
YP_007337564.1	YP_007337564.1	putative amino acid ABC trabsporter, RbsA-like ATP-binding protein	NC_020062.1:1305524-1307074	35.7278	0.864763	1.82104	0.174636	0.466492	15.0014	29.9967	27.863	70.0499
YP_007336530.1	YP_007336530.1	resistance nodulation cell division (RND) drug efflux pump, inner membrane component	NC_020062.1:194789-197899	22.3888	-1.32662	-2.50815	0.174991	0.466966	7.50069	72.2647	9.78972	0
YP_007338206.1	YP_007338206.1	thiamine pyrophosphate binding domain-containing protein	NC_020062.1:2014386-2016161	30.5932	-0.927505	-1.90198	0.175297	0.46746	23.8658	54.8803	11.2958	32.3307
YP_007337671.1	YP_007337671.1	HtrA protease/chaperone protein	NC_020062.1:1430336-1431838	21.5346	-1.1015	-2.14578	0.175478	0.467616	7.50069	51.8125	5.27139	21.5538
YP_007332850.1	YP_007332850.1	membrane dipeptidase	NC_020059.1:922817-923875	49.1801	0.741775	1.67223	0.176034	0.468775	38.1853	33.7463	65.5158	59.273
YP_007336496.1	YP_007336496.1	resistance nodulation cell division (RND) metal efflux pump, inner membrane component	NC_020062.1:160779-163949	20.9895	-1.32002	-2.4967	0.176324	0.469223	5.45505	70.2195	8.28361	0
YP_007335010.1	YP_007335010.1	putative acetyltransferase	NC_020059.1:3118544-3119134	18.2143	0.989139	1.985	0.176638	0.469733	7.50069	14.3166	24.0978	26.9423
YP_007333245.1	YP_007333245.1	serine hydroxymethyltransferase	NC_020059.1:1324286-1325584	124.739	0.805571	1.74784	0.177025	0.470298	125.466	47.722	131.785	193.984
YP_007336806.1	YP_007336806.1	diguanylate cyclase	NC_020062.1:501901-502995	34.6358	-0.865631	-1.82214	0.177095	0.470298	60.6874	35.4506	31.6283	10.7769
YP_007334614.1	YP_007334614.1	Omp2b porin	NC_020059.1:2703973-2705073	36.3682	-0.811002	-1.75443	0.178177	0.472844	55.2324	39.2002	24.0978	26.9423
YP_007332355.1	YP_007332355.1	phosphoglycerate mutase	NC_020059.1:403269-403856	33.6167	0.82867	1.77605	0.178564	0.472892	26.5934	17.7253	30.8753	59.273
YP_007335419.1	YP_007335419.1	resistance nodulation cell division (RND) drug efflux pump, inner membrane component	NC_020059.1:3551441-3554551	34.4698	-0.904513	-1.87191	0.178427	0.472892	20.4564	70.9012	19.5794	26.9423
YP_007338105.1	YP_007338105.1	5-dehydro-4-deoxyglucarate dehydratase	NC_020062.1:1901431-1902339	34.0159	-0.816088	-1.76063	0.178546	0.472892	48.4136	41.2454	24.8508	21.5538
YP_007337417.1	YP_007337417.1	putative amino acid ABC transporter, substrate-binding protein	NC_020062.1:1143338-1144432	20.847	-0.994362	-1.9922	0.178824	0.473257	20.4564	40.2228	17.3203	5.38846
YP_007337144.1	YP_007337144.1	DNA-binding protein HU-beta	NC_020062.1:854170-854448	28.1368	-0.939129	-1.91737	0.179126	0.473729	45.0042	26.9288	8.28361	32.3307
YP_007332008.1	YP_007332008.1	thioredoxin	NC_020059.1:26652-26972	474.807	0.921621	1.89424	0.179746	0.474544	495.728	115.215	603.95	684.334
YP_007333628.1	YP_007333628.1	hypothetical protein	NC_020059.1:1709931-1711118	50.6557	-0.849152	-1.80144	0.179668	0.474544	102.282	35.1098	43.6772	21.5538
YP_007334632.1	YP_007334632.1	transcriptional regulator, AraC family	NC_020059.1:2720497-2721360	33.407	-0.866859	-1.82369	0.179804	0.474544	59.3237	33.4054	30.1222	10.7769
YP_007333556.1	YP_007333556.1	homoserine dehydrogenase	NC_020059.1:1645520-1646839	38.8182	0.777649	1.71433	0.180084	0.474957	33.4122	22.1566	51.2077	48.4961
YP_007333834.1	YP_007333834.1	methylcrotonoyl-CoA carboxylase subunit alpha	NC_020059.1:1915398-1917407	41.2155	-0.775683	-1.712	0.180401	0.475312	53.8686	53.1759	30.8753	26.9423
YP_007334945.1	YP_007334945.1	UTP-glucose-1-phosphate uridylyltransferase	NC_020059.1:3039304-3040191	153.309	0.853933	1.80742	0.180465	0.475312	165.015	41.9272	179.98	226.315
YP_007333051.1	YP_007333051.1	transcriptional activator protein CopR	NC_020059.1:1116733-1117410	69.566	0.817767	1.76268	0.181503	0.475831	75.6888	21.4749	94.8849	86.2153
YP_007333312.1	YP_007333312.1	putative glycosyltransferase	NC_020059.1:1387847-1390033	48.332	-0.76983	-1.70507	0.180917	0.475831	52.5049	73.9691	39.9119	26.9423
YP_007334054.1	YP_007334054.1	ClC-type chloride channel	NC_020059.1:2151028-2152824	64.1172	0.723107	1.65073	0.181546	0.475831	38.8672	55.562	86.6013	75.4384
YP_007334738.1	YP_007334738.1	adenylate kinase	NC_020059.1:2824664-2825203	25.5048	-0.90012	-1.86622	0.181489	0.475831	42.2766	28.6332	20.3325	10.7769
YP_007335669.1	YP_007335669.1	short-chain dehydrogenase/reductase	NC_020060.1:18226-19059	44.593	0.754446	1.68698	0.181652	0.475831	30.0028	32.3828	45.9364	70.0499
YP_007336389.1	YP_007336389.1	cytochrome c2	NC_020062.1:39194-39580	74.8924	-0.876316	-1.83568	0.181365	0.475831	167.061	34.428	54.973	43.1077
YP_007337211.1	YP_007337211.1	putative IS3 family transposase, IS150 group, orfA	NC_020062.1:918933-919469	21.2478	-0.991491	-1.98824	0.181452	0.475831	19.0927	36.8141	7.53055	21.5538
YP_007337545.1	YP_007337545.1	ABC transporter, ATP-binding/permease protein	NC_020062.1:1286384-1288426	25.7186	-0.948742	-1.93019	0.18165	0.475831	17.047	51.4716	12.8019	21.5538
YP_007335131.1	YP_007335131.1	extracellular solute-binding protein family 3	NC_020059.1:3244070-3244960	40.6272	-0.811515	-1.75505	0.181862	0.476058	38.1853	64.7656	21.8386	37.7192
YP_007332151.1	YP_007332151.1	cytochrome o ubiquinol oxidase subunit IV	NC_020059.1:193343-193747	44.2908	-0.795218	-1.73534	0.182385	0.477103	73.6432	44.3133	37.6528	21.5538
YP_007335838.1	YP_007335838.1	conjugal transfer protein TraA	NC_020060.1:193543-196854	24.0904	-1.30149	-2.46483	0.183387	0.479398	2.04564	82.15	6.7775	5.38846
YP_007338217.1	YP_007338217.1	putative DNA repair protein	NC_020062.1:2028561-2029367	30.9456	-0.855227	-1.80904	0.183721	0.479944	29.3209	54.1985	24.0978	16.1654
YP_007332050.1	YP_007332050.1	putative carbohydrate ABC transporter, substrate-binding protein	NC_020059.1:83600-84838	58.5794	-0.798541	-1.73934	0.184215	0.480132	109.783	42.2681	39.1589	43.1077
YP_007333299.1	YP_007333299.1	ATP-dependent Clp protease, proteolytic subunit ClpP	NC_020059.1:1372669-1373301	1301.45	0.93769	1.91546	0.18446	0.480132	1361.72	288.377	1971.5	1584.21
YP_007333339.1	YP_007333339.1	NADH-quinone oxidoreductase subunit m	NC_020059.1:1426014-1427525	67.0696	-0.750898	-1.68284	0.184141	0.480132	105.01	64.0838	39.9119	59.273
YP_007333876.1	YP_007333876.1	putative flavin reductase RutF	NC_020059.1:1960307-1960783	76.0633	0.766498	1.70114	0.184634	0.480132	74.3251	33.0645	78.3177	118.546
YP_007334695.1	YP_007334695.1	amino acid ABC transporter, BraC-like substrate-binding protein	NC_020059.1:2782469-2783590	219.84	-0.804154	-1.74612	0.184384	0.480132	391.4	179.98	135.55	172.431
YP_007336656.1	YP_007336656.1	glucose-methanol-choline oxidoreductase	NC_020062.1:337047-338699	30.9231	-0.840408	-1.79056	0.184666	0.480132	32.7303	46.6994	17.3203	26.9423
YP_007338162.1	YP_007338162.1	glucan 1,4-alpha-glucosidase	NC_020062.1:1962773-1965193	50.1528	-0.742599	-1.67319	0.184226	0.480132	60.6874	66.8108	35.3936	37.7192
YP_007332947.1	YP_007332947.1	hypothetical protein	NC_020059.1:1015548-1015799	26.3577	-0.942766	-1.92221	0.185096	0.480924	56.5961	17.7253	20.3325	10.7769
YP_007333698.1	YP_007333698.1	transcriptional regulator, LacI family	NC_020059.1:1779897-1780859	31.9196	0.79283	1.73247	0.185612	0.481615	23.8658	20.7932	39.9119	43.1077
YP_007337791.1	YP_007337791.1	hypothetical protein	NC_020062.1:1566851-1568026	28.8266	-0.858767	-1.81349	0.18549	0.481615	27.9571	47.722	18.0733	21.5538
YP_007335081.1	YP_007335081.1	exopolysaccharide production protein	NC_020059.1:3190860-3191741	23.4298	-0.95718	-1.94151	0.18593	0.482116	29.3209	30.6784	6.7775	26.9423
YP_007333168.1	YP_007333168.1	major facilitator superfamily (MFS) transporter	NC_020059.1:1240509-1242155	25.7551	-0.874658	-1.83357	0.186265	0.482394	34.0941	33.0645	14.308	21.5538
YP_007337408.1	YP_007337408.1	shikimate dehydrogenase	NC_020062.1:1131797-1132666	21.7339	0.935912	1.9131	0.186288	0.482394	7.50069	20.1114	32.3814	26.9423
YP_007332432.1	YP_007332432.1	adenylate/guanylate cyclase protein	NC_020059.1:475826-477235	167.315	-0.871295	-1.8293	0.187853	0.484866	365.488	83.5135	134.044	86.2153
YP_007332444.1	YP_007332444.1	manganese uptake regulator Mur	NC_020059.1:491773-492201	54.6305	0.808601	1.75151	0.187873	0.484866	59.3237	17.7253	76.8116	64.6615
YP_007333262.1	YP_007333262.1	putative porin	NC_020059.1:1338632-1339738	37.6376	-0.800237	-1.74139	0.187748	0.484866	57.278	43.9724	33.1344	16.1654
YP_007336131.1	YP_007336131.1	nitrogenase iron-molybdenum cofactor biosynthesis protein NifE	NC_020061.1:289517-291043	39.5017	1.24527	2.37062	0.187648	0.484866	2.04564	29.3149	51.2077	75.4384
YP_007337572.1	YP_007337572.1	hypothetical protein	NC_020062.1:1314232-1315986	49.88	-0.748401	-1.67993	0.187783	0.484866	75.0069	52.1533	34.6405	37.7192
YP_007334639.1	YP_007334639.1	ornithine lipid biosynthesis protein OlsC	NC_020059.1:2730051-2730896	207.27	0.878396	1.83833	0.188864	0.486771	227.748	47.722	305.74	247.869
YP_007334784.1	YP_007334784.1	adenylate cyclase protein	NC_020059.1:2881526-2882737	49.9355	0.722736	1.65031	0.188862	0.486771	35.4578	38.8593	71.5402	53.8846
YP_007332125.1	YP_007332125.1	hypothetical protein	NC_020059.1:161154-161342	137.486	0.839843	1.78986	0.189373	0.487104	152.06	35.4506	179.227	183.208
YP_007333735.1	YP_007333735.1	queuine tRNA-ribosyltransferase	NC_020059.1:1821990-1823120	26.1152	0.835232	1.78414	0.189342	0.487104	17.047	18.0662	31.6283	37.7192
YP_007337937.1	YP_007337937.1	estradiol 17-beta-dehydrogenase 8	NC_020062.1:1719618-1720397	58.6051	-0.743815	-1.6746	0.189334	0.487104	92.054	60.3342	49.7016	32.3307
YP_007334699.1	YP_007334699.1	amino acid ABC transporter, permease protein	NC_020059.1:2785754-2787178	33.5979	-0.879311	-1.8395	0.189576	0.487132	61.3693	33.7463	33.8875	5.38846
YP_007335609.1	YP_007335609.1	bacterioferritin	NC_020059.1:3785624-3786133	198.692	0.780008	1.71714	0.189637	0.487132	193.654	88.2857	270.347	242.481
YP_007336227.1	YP_007336227.1	transcriptional regulator, XRE family	NC_020061.1:403109-404506	127.842	0.768697	1.70373	0.189866	0.487252	129.557	54.1985	187.511	140.1
YP_007336681.1	YP_007336681.1	putative acetolactate synthase	NC_020062.1:364474-366102	295.661	-0.847318	-1.79915	0.189937	0.487252	587.1	194.638	179.98	220.927
YP_007336395.1	YP_007336395.1	transcriptional regulator	NC_020062.1:44613-45341	53.2515	-0.793574	-1.73336	0.190479	0.487992	96.1452	46.3585	48.9486	21.5538
YP_007338203.1	YP_007338203.1	glutathione S-transferase 2 (GST-II)	NC_020062.1:2010120-2010806	35.2012	0.813757	1.75778	0.190366	0.487992	17.047	28.9741	30.1222	64.6615
YP_007336995.1	YP_007336995.1	methyltransf 6 family protein	NC_020062.1:696456-697181	32.9195	0.789208	1.72813	0.191008	0.48902	23.184	21.4749	33.1344	53.8846
YP_007333967.1	YP_007333967.1	hypothetical protein	NC_020059.1:2062250-2063425	31.5382	-0.826002	-1.77277	0.191137	0.489026	49.0954	32.0419	18.0733	26.9423
YP_007335040.1	YP_007335040.1	transcription activator effector binding protein	NC_020059.1:3151217-3152062	27.0122	-0.942492	-1.92185	0.191497	0.489555	47.7317	31.701	28.6161	0
YP_007335729.1	YP_007335729.1	two-component sensor histidine kinase protein	NC_020060.1:77368-78474	21.9674	-0.961451	-1.94727	0.191598	0.489555	15.0014	44.6542	12.0489	16.1654
YP_007333477.1	YP_007333477.1	B12-dependent ribonucleoside diphosphate reductase	NC_020059.1:1560803-1564600	236.792	-0.790666	-1.72987	0.191748	0.489613	418.675	195.66	160.401	172.431
YP_007334839.1	YP_007334839.1	outer membrane lipoprotein	NC_020059.1:2938142-2938675	289.751	0.840353	1.79049	0.192167	0.490356	287.072	105.329	281.643	484.961
YP_007332345.1	YP_007332345.1	tRNA and rRNA cytosine-C5-methylase	NC_020059.1:394697-395986	29.3318	0.833857	1.78244	0.192807	0.491339	12.9557	27.6106	44.4302	32.3307
YP_007335099.1	YP_007335099.1	hypothetical protein	NC_020059.1:3210183-3211367	20.0439	-1.03043	-2.04263	0.192701	0.491339	10.2282	48.7446	15.8142	5.38846
YP_007333895.1	YP_007333895.1	hypothetical protein	NC_020059.1:1977225-1977527	232.849	0.803906	1.74582	0.192969	0.491427	233.885	91.3535	331.344	274.811
YP_007333325.1	YP_007333325.1	NADH-quinone oxidoreductase subunit a	NC_020059.1:1412639-1413013	81.5514	0.781698	1.71915	0.19349	0.491776	87.9627	28.2923	112.958	96.9922
YP_007335694.1	YP_007335694.1	UvrD/REP helicase	NC_020060.1:44241-46019	29.1694	-0.897845	-1.86328	0.193366	0.491776	18.4108	61.016	21.0855	16.1654
YP_007335935.1	YP_007335935.1	cytochrome P450	NC_020061.1:74587-75924	21.4967	-1.2268	-2.34047	0.193256	0.491776	1.36376	80.1048	4.51833	0
YP_007337170.1	YP_007337170.1	DNA primase small subunit-like protein	NC_020062.1:877057-878010	34.1218	-0.808134	-1.75095	0.193635	0.491821	55.2324	36.4732	28.6161	16.1654
YP_007334426.1	YP_007334426.1	lipopolysaccharide core biosynthesis mannosyltransferase LpcC	NC_020059.1:2510193-2511272	23.0572	0.868204	1.82539	0.194167	0.49252	15.0014	14.6575	24.8508	37.7192
YP_007336080.1	YP_007336080.1	N-acetylglucosaminyltransferase NodC	NC_020061.1:236925-238283	18.1155	-1.04634	-2.06528	0.19406	0.49252	9.54634	43.9724	13.555	5.38846
YP_007334999.1	YP_007334999.1	periplasmic mannitol-binding protein	NC_020059.1:3106305-3107411	56.3723	0.704996	1.63014	0.194712	0.492975	45.686	39.2002	81.3299	59.273
YP_007335400.1	YP_007335400.1	hypothetical protein	NC_020059.1:3530872-3531108	63.0604	0.764982	1.69935	0.19473	0.492975	64.0968	24.8836	66.2688	96.9922
YP_007337930.1	YP_007337930.1	FAD-dependent pyridine nucleotide-disulfide oxidoreductase	NC_020062.1:1711257-1712735	23.0953	-1.00434	-2.00602	0.194524	0.492975	8.86446	56.9255	15.8142	10.7769
YP_007334730.1	YP_007334730.1	endoribonuclease L-PSP	NC_020059.1:2819226-2819615	30.7674	0.827279	1.77434	0.195071	0.492979	26.5934	13.9757	28.6161	53.8846
YP_007335280.1	YP_007335280.1	outer membrane lipoprotein	NC_020059.1:3417293-3417820	122.796	0.797703	1.73833	0.195244	0.492979	130.921	39.882	131.785	188.596
YP_007336082.1	YP_007336082.1	carbamoyltransferase NodU	NC_020061.1:238953-240680	32.977	-0.825217	-1.7718	0.195008	0.492979	30.6847	57.9481	27.11	16.1654
YP_007337909.1	YP_007337909.1	putative sugar ABC transporter, permease protein	NC_020062.1:1693187-1694071	20.6718	-0.927375	-1.90181	0.195141	0.492979	23.184	32.0419	11.2958	16.1654
YP_007338160.1	YP_007338160.1	transcriptional regulator, LysR family	NC_020062.1:1960994-1961911	18.0463	-0.965778	-1.95312	0.195391	0.493025	21.1383	28.9741	11.2958	10.7769
YP_007338152.1	YP_007338152.1	putative sugar ABC transporter, permease protein	NC_020062.1:1953159-1954088	36.9097	-0.867263	-1.8242	0.195984	0.494199	75.0069	21.4749	18.8264	32.3307
YP_007332300.1	YP_007332300.1	phenylalanyl-tRNA synthetase, beta subunit	NC_020059.1:344559-346982	94.745	0.719544	1.64666	0.196572	0.495357	49.0954	90.3309	131.785	107.769
YP_007334885.1	YP_007334885.1	major facilitator superfamily (MFS) transporter	NC_020059.1:2983178-2984503	72.4534	0.683496	1.60603	0.196987	0.496077	53.1867	54.5394	85.0952	96.9922
YP_007335135.1	YP_007335135.1	peptidase M23B	NC_020059.1:3256675-3258615	75.8877	0.684454	1.60709	0.19713	0.496112	51.823	61.3568	93.3788	96.9922
YP_007338008.1	YP_007338008.1	putative peptide ABC transporter, substrate-binding protein	NC_020062.1:1793567-1795177	48.0946	-0.732895	-1.66197	0.197303	0.496223	60.0055	64.7656	40.665	26.9423
YP_007335290.1	YP_007335290.1	glycerol-3-phosphate dehydrogenase, NAD(P)+ ,NAD(P)H-dependent	NC_020059.1:3424466-3425455	29.7965	0.799275	1.74023	0.197709	0.49692	22.5021	20.7932	48.9486	26.9423
YP_007332331.1	YP_007332331.1	putative oxidoreductase	NC_020059.1:379867-381351	41.5949	-0.757626	-1.69071	0.198515	0.498295	62.0512	47.3811	35.3936	21.5538
YP_007335309.1	YP_007335309.1	transcriptional regulator, MarR family	NC_020059.1:3443085-3443567	43.1318	0.743834	1.67462	0.198507	0.498295	39.5491	22.4975	51.2077	59.273
YP_007331986.1	YP_007331986.1	FxsA cytoplasmic membrane protein	NC_020059.1:4726-5244	92.9646	0.802244	1.74381	0.198676	0.498373	103.646	27.2697	138.562	102.381
YP_007333167.1	YP_007333167.1	transcriptional regulator, MarR family	NC_020059.1:1240057-1240500	35.2515	0.779458	1.71649	0.198867	0.498529	33.4122	17.0436	47.4425	43.1077
YP_007332157.1	YP_007332157.1	Fe(3+) ABC transporter, permease protein	NC_020059.1:200777-202330	35.8714	-1.24615	-2.37207	0.199066	0.498701	5.45505	112.828	9.03666	16.1654
YP_007332340.1	YP_007332340.1	transcriptional regulatory protein	NC_020059.1:388554-389231	118.801	0.732564	1.66159	0.199363	0.499122	117.965	54.8803	146.093	156.265
YP_007333804.1	YP_007333804.1	hypothetical protein	NC_020059.1:1891654-1892181	18.1172	-1.02582	-2.03612	0.200097	0.500632	42.9585	10.567	13.555	5.38846
YP_007334847.1	YP_007334847.1	putative glycosyltransferase	NC_020059.1:2945249-2946115	29.101	-0.821983	-1.76783	0.200355	0.500953	46.3679	29.6558	18.8264	21.5538
YP_007336575.1	YP_007336575.1	hypothetical protein	NC_020062.1:237383-237994	18.1347	-0.98223	-1.97552	0.200673	0.501421	35.4578	17.3844	14.308	5.38846
YP_007334764.1	YP_007334764.1	cyclase family protein	NC_020059.1:2857289-2858071	39.6524	-0.787147	-1.72566	0.200837	0.501507	53.1867	44.995	17.3203	43.1077
YP_007333205.1	YP_007333205.1	putative lipoprotein	NC_020059.1:1280374-1280895	118.127	0.893429	1.85759	0.201204	0.501893	138.422	15.6801	151.364	167.042
YP_007333527.1	YP_007333527.1	Sec-independent protein translocase TatB	NC_020059.1:1616676-1617395	201.632	0.774539	1.71064	0.201383	0.501893	203.201	82.15	240.978	280.2
YP_007338204.1	YP_007338204.1	putative IS5 family transposase, IS1031 group	NC_020062.1:2011751-2012698	24.1559	-1.01595	-2.02223	0.201336	0.501893	7.50069	63.4021	20.3325	5.38846
YP_007333798.1	YP_007333798.1	hypothetical protein	NC_020059.1:1884794-1885933	20.2484	-0.912669	-1.88253	0.201565	0.50202	28.639	27.2697	14.308	10.7769
YP_007337674.1	YP_007337674.1	putative galactosyl transferase	NC_020062.1:1434543-1435358	19.89	-0.930626	-1.9061	0.201831	0.502359	34.7759	20.4523	13.555	10.7769
YP_007337785.1	YP_007337785.1	membrane-anchored protein	NC_020062.1:1557697-1558917	49.1154	0.714265	1.64065	0.202412	0.503478	40.231	30.3376	50.4547	75.4384
YP_007333817.1	YP_007333817.1	serine-type D-Ala-D-Ala carboxypeptidase	NC_020059.1:1902291-1903775	129.298	0.748639	1.68021	0.202981	0.504242	113.874	69.1969	102.415	231.704
YP_007335014.1	YP_007335014.1	high-affinity nickel-transporter	NC_020059.1:3122547-3123659	42.7081	0.720227	1.64744	0.202922	0.504242	36.1397	26.588	54.22	53.8846
YP_007332306.1	YP_007332306.1	hypothetical protein	NC_020059.1:357704-358321	28.1105	-0.865672	-1.82219	0.203647	0.505571	53.8686	20.4523	16.5672	21.5538
YP_007333216.1	YP_007333216.1	putative anaerobic dehydrogenase protein	NC_020059.1:1289488-1291644	45.9988	-0.742226	-1.67275	0.204273	0.50647	68.87	52.1533	41.418	21.5538
YP_007335034.1	YP_007335034.1	xylose isomerase	NC_020059.1:3143177-3144487	86.9099	0.701375	1.62605	0.204234	0.50647	81.8257	46.3585	100.909	118.546
YP_007337704.1	YP_007337704.1	YiaAB two helix domain-containing protein	NC_020062.1:1468624-1468905	345.13	-0.774729	-1.71087	0.204621	0.507007	572.78	321.101	271.1	215.538
YP_007333958.1	YP_007333958.1	glutamine-dependent NAD(+) synthetase (NAD(+) synthase)	NC_020059.1:2053626-2055314	459.871	0.866114	1.82275	0.204945	0.507157	493	117.941	625.036	603.507
YP_007337563.1	YP_007337563.1	putative carbohydrate kinase	NC_020062.1:1304118-1305527	30.2376	0.823517	1.76972	0.204859	0.507157	12.2739	26.9288	27.863	53.8846
YP_007335860.1	YP_007335860.1	plasmid partitioning protein RepB	NC_020060.1:214305-215243	119.631	0.778431	1.71526	0.205603	0.508457	122.057	44.6542	101.662	210.15
YP_007334408.1	YP_007334408.1	ATP-dependent DNA helicase RecQ	NC_020059.1:2489690-2491570	36.9551	-0.771556	-1.70711	0.205875	0.508804	42.2766	56.2438	33.1344	16.1654
YP_007334373.1	YP_007334373.1	phage portal protein, lambda family	NC_020059.1:2457058-2458692	20.2529	-0.982497	-1.97588	0.206395	0.509761	20.4564	40.2228	20.3325	0
YP_007334778.1	YP_007334778.1	enoyl-CoA hydratase/isomerase	NC_020059.1:2875470-2876321	18.7436	-0.934644	-1.91142	0.206545	0.509796	25.2296	24.5427	9.03666	16.1654
YP_007335288.1	YP_007335288.1	hypothetical protein	NC_020059.1:3423712-3424143	23.9162	0.880795	1.84139	0.206674	0.509796	23.8658	7.84004	31.6283	32.3307
YP_007333373.1	YP_007333373.1	aspartate carbamoyltransferase	NC_020059.1:1462605-1463561	24.6507	0.868206	1.82539	0.20706	0.510421	8.18257	24.2019	33.8875	32.3307
YP_007332200.1	YP_007332200.1	N-ethylmaleimide reductase	NC_020059.1:249738-250859	43.3781	0.706744	1.63212	0.207813	0.511556	30.6847	34.0871	60.2444	48.4961
YP_007332823.1	YP_007332823.1	cell division protein	NC_020059.1:892024-894981	84.7643	-0.802854	-1.74455	0.208052	0.511556	86.5989	127.486	22.5917	102.381
YP_007333460.1	YP_007333460.1	oxidoreductase molybdopterin binding protein	NC_020059.1:1540705-1541655	23.64	-0.923555	-1.89678	0.207717	0.511556	13.6376	50.449	14.308	16.1654
YP_007337094.1	YP_007337094.1	putative glycoside hydrolase, family 5	NC_020062.1:802005-803261	38.1294	0.737401	1.66717	0.20803	0.511556	21.1383	33.0645	44.4302	53.8846
YP_007334935.1	YP_007334935.1	homospermidine synthase (HSS)	NC_020059.1:3027942-3029393	109.515	0.722338	1.64985	0.208399	0.512082	111.147	50.1081	152.87	123.935
YP_007337138.1	YP_007337138.1	hypothetical protein	NC_020062.1:846374-846916	266.47	0.862073	1.81765	0.208679	0.512443	297.3	57.2664	344.899	366.415
YP_007332303.1	YP_007332303.1	alpha-2-macroglobulin domain-containing protein	NC_020059.1:349796-355318	218.75	-0.723288	-1.65094	0.210378	0.515753	323.212	230.77	137.809	183.208
YP_007333211.1	YP_007333211.1	excinuclease ABC, subunit C	NC_020059.1:1284055-1286097	81.8426	-0.722934	-1.65054	0.210529	0.515753	141.149	69.1969	68.528	48.4961
YP_007334683.1	YP_007334683.1	urease accessory protein UreG	NC_020059.1:2773382-2773993	25.7387	0.801839	1.74332	0.210563	0.515753	18.4108	16.7027	30.1222	37.7192
YP_007334712.1	YP_007334712.1	putative IS200/IS605 family transposase, IS200 group	NC_020059.1:2801507-2801941	20.1489	0.922986	1.89604	0.210176	0.515753	6.13693	19.7705	33.1344	21.5538
YP_007332587.1	YP_007332587.1	3-hydroxyisobutyrate dehydrogenase	NC_020059.1:639054-639935	20.6925	-0.889766	-1.85288	0.210764	0.515917	31.3665	25.5654	15.0611	10.7769
YP_007334944.1	YP_007334944.1	hypothetical protein	NC_020059.1:3037591-3039108	21.3087	-0.923455	-1.89665	0.210905	0.515932	19.7746	41.2454	18.8264	5.38846
YP_007333276.1	YP_007333276.1	exopolysaccharide transport protein family	NC_020059.1:1350832-1353087	40.7573	-0.793818	-1.73366	0.211622	0.516744	43.6404	56.5846	14.308	48.4961
YP_007336001.1	YP_007336001.1	DegT/DnrJ/EryC1/StrS family aminotransferase	NC_020061.1:151718-153004	73.2145	0.695763	1.61974	0.21163	0.516744	37.5035	71.2421	97.8972	86.2153
YP_007337281.1	YP_007337281.1	putative transcriptional regulator protein, Cro/CI family	NC_020062.1:994850-995635	34.8833	0.742951	1.6736	0.211639	0.516744	21.1383	27.6106	36.8997	53.8846
YP_007335075.1	YP_007335075.1	sorbitol/mannitol transport operon transcriptional regulator protein	NC_020059.1:3185205-3186158	44.7933	0.731177	1.65999	0.211823	0.516861	44.3223	21.4749	59.4914	53.8846
YP_007338191.1	YP_007338191.1	formyltetrahydrofolate deformylase	NC_020062.1:1997052-1997936	20.3309	-0.895077	-1.85971	0.211956	0.516861	23.8658	29.9967	11.2958	16.1654
YP_007337164.1	YP_007337164.1	hypothetical protein	NC_020062.1:874416-874685	104.853	-0.782907	-1.72059	0.212261	0.517277	211.383	59.3116	62.5036	86.2153
YP_007336488.1	YP_007336488.1	major facilitator superfamily (MFS) transporter	NC_020062.1:143498-144769	34.2214	-0.760545	-1.69413	0.212931	0.518122	36.8216	52.1533	26.3569	21.5538
YP_007337977.1	YP_007337977.1	LacI family regulatory protein	NC_020062.1:1760763-1761773	38.4738	1.19646	2.29177	0.213012	0.518122	2.72752	27.9515	101.662	21.5538
YP_007338144.1	YP_007338144.1	transcriptional regulator, LacI family	NC_020062.1:1941029-1942036	61.7332	-0.722084	-1.64956	0.213008	0.518122	98.8728	62.3795	58.7383	26.9423
YP_007333569.1	YP_007333569.1	phage portal protein, HK97 family	NC_020059.1:1659735-1661054	33.3372	-0.794539	-1.73452	0.213374	0.518582	59.3237	29.9967	27.863	16.1654
YP_007334878.1	YP_007334878.1	putative transketolase	NC_020059.1:2973527-2975509	248.556	-0.772499	-1.70823	0.21347	0.518582	459.588	183.73	178.474	172.431
YP_007336130.1	YP_007336130.1	nitrogenase molybdenum-iron protein beta chain	NC_020061.1:287944-289485	58.4836	0.822799	1.76883	0.214067	0.519703	10.9101	68.5151	79.0708	75.4384
YP_007333955.1	YP_007333955.1	hypothetical protein	NC_020059.1:2050069-2050821	19.6343	-0.907007	-1.87515	0.214987	0.52036	34.0941	20.1114	13.555	10.7769
YP_007334107.1	YP_007334107.1	transcriptional regulator, AraC family	NC_020059.1:2203792-2204706	128.927	0.816588	1.76124	0.215236	0.52036	149.332	28.9741	197.3	140.1
YP_007335648.1	YP_007335648.1	hypothetical protein	NC_020059.1:3835505-3836050	19.8021	-0.900015	-1.86609	0.214975	0.52036	30.0028	22.4975	10.5428	16.1654
YP_007336824.1	YP_007336824.1	putative transketolase	NC_020062.1:523936-526014	683.829	-0.896371	-1.86138	0.21474	0.52036	1580.6	271.674	376.528	506.515
YP_007337168.1	YP_007337168.1	glutathione S-transferase protein	NC_020062.1:875747-876484	113.067	0.739416	1.6695	0.215284	0.52036	113.874	47.3811	102.415	188.596
YP_007337610.1	YP_007337610.1	putative acyltransferase	NC_020062.1:1361835-1363028	17.9426	-0.991464	-1.9882	0.215264	0.52036	8.86446	41.5863	10.5428	10.7769
YP_007337623.1	YP_007337623.1	putative transketolase C-section	NC_020062.1:1375856-1376812	27.7675	0.780526	1.71776	0.215073	0.52036	17.047	20.7932	30.1222	43.1077
YP_007334547.1	YP_007334547.1	transcriptional regulator OhrR	NC_020059.1:2635884-2636324	98.1062	-0.783852	-1.72172	0.216197	0.520604	201.155	56.9255	85.8483	48.4961
YP_007334588.1	YP_007334588.1	ATP-dependent RNA helicase protein	NC_020059.1:2675833-2677479	91.9658	0.838295	1.78794	0.216167	0.520604	22.5021	103.966	187.511	53.8846
YP_007335498.1	YP_007335498.1	thiamine/thiamine pyrophosphate ABC transporter, permease protein	NC_020059.1:3648004-3649647	20.0437	-1.01517	-2.02114	0.215845	0.520604	6.13693	52.8351	15.8142	5.38846
YP_007335614.1	YP_007335614.1	hypothetical protein	NC_020059.1:3793574-3793780	28.38	0.845584	1.79699	0.215881	0.520604	28.639	8.52178	27.863	48.4961
YP_007336646.1	YP_007336646.1	guanine deaminase	NC_020062.1:325377-326720	21.4561	-0.916423	-1.88743	0.21613	0.520604	14.3195	43.2907	12.0489	16.1654
YP_007338185.1	YP_007338185.1	flavin-containing monooxygenase FMO	NC_020062.1:1990843-1992180	30.1808	-0.83975	-1.78974	0.216033	0.520604	23.184	59.6525	27.11	10.7769
YP_007333814.1	YP_007333814.1	proline iminopeptidase	NC_020059.1:1899103-1900065	22.8088	-0.852969	-1.80621	0.216377	0.520711	27.9571	34.428	18.0733	10.7769
YP_007332821.1	YP_007332821.1	hypothetical protein	NC_020059.1:888403-888969	18.6585	-0.918111	-1.88964	0.217235	0.521473	28.639	20.7932	9.03666	16.1654
YP_007334155.1	YP_007334155.1	inner membrane lipoprotein YiaD	NC_020059.1:2250763-2251431	98.5297	0.66284	1.5832	0.21706	0.521473	83.8714	64.0838	111.452	134.711
YP_007336448.1	YP_007336448.1	two-component sensor histidine kinase protein	NC_020062.1:99826-101121	22.6826	-0.882402	-1.84344	0.217219	0.521473	19.7746	38.8593	10.5428	21.5538
YP_007337467.1	YP_007337467.1	cytochrome P450	NC_020062.1:1194738-1196159	31.8724	-0.784532	-1.72253	0.217216	0.521473	45.0042	41.5863	30.1222	10.7769
YP_007333969.1	YP_007333969.1	fumarate hydratase, class II	NC_020059.1:2065806-2067218	187.5	0.709162	1.63485	0.217549	0.521574	176.607	98.8527	226.67	247.869
YP_007338202.1	YP_007338202.1	transcriptional regulator, TetR family	NC_020062.1:2009437-2010030	64.9594	0.707136	1.63256	0.217542	0.521574	66.8244	30.3376	92.6258	70.0499
YP_007332900.1	YP_007332900.1	threonine synthase	NC_020059.1:968012-969409	46.974	0.683451	1.60598	0.217989	0.521748	30.6847	39.2002	58.7383	59.273
YP_007336814.1	YP_007336814.1	hydantoin utilization protein A	NC_020062.1:512496-514559	23.7071	-0.9509	-1.93308	0.218028	0.521748	8.18257	56.9255	13.555	16.1654
YP_007337844.1	YP_007337844.1	CDP-diacylglycerol pyrophosphatase	NC_020062.1:1626715-1627434	30.6206	-0.764903	-1.69926	0.217847	0.521748	38.8672	40.2228	21.8386	21.5538
YP_007333143.1	YP_007333143.1	peptidoglycan-binding LysM domain-containing protein	NC_020059.1:1216530-1218572	151.006	-0.746219	-1.67739	0.218567	0.522713	282.981	103.966	103.922	113.158
YP_007336977.1	YP_007336977.1	non-heme chloroperoxidase	NC_020062.1:676592-677425	81.3053	0.683844	1.60641	0.21903	0.523496	79.7801	42.2681	106.181	96.9922
YP_007334109.1	YP_007334109.1	NADH dehydrogenase protein	NC_020059.1:2206000-2207262	145.334	0.715471	1.64202	0.219463	0.524205	147.286	66.8108	205.584	161.654
YP_007334501.1	YP_007334501.1	hypothetical protein	NC_020059.1:2583107-2583310	144.151	-0.81453	-1.75873	0.219824	0.524742	317.075	62.3795	100.156	96.9922
YP_007333878.1	YP_007333878.1	ribulose-phosphate 3-epimerase	NC_020059.1:1962132-1962818	24.983	0.808335	1.75119	0.220336	0.524987	14.3195	18.4071	24.0978	43.1077
YP_007335357.1	YP_007335357.1	transcriptional regulator, LysR family	NC_020059.1:3487818-3488714	63.9955	0.735712	1.66522	0.220295	0.524987	70.2338	22.8384	82.083	80.8269
YP_007337236.1	YP_007337236.1	ornithine cyclodeaminase/mu-crystallin	NC_020062.1:949356-950273	21.5661	0.860674	1.81589	0.220163	0.524987	9.54634	19.7705	35.3936	21.5538
YP_007335077.1	YP_007335077.1	DNA-binding response regulator	NC_020059.1:3186886-3187545	43.0578	0.694004	1.61777	0.220749	0.525645	33.4122	28.9741	45.1833	64.6615
YP_007334744.1	YP_007334744.1	membrane protein	NC_020059.1:2832479-2833498	23.4304	-0.911451	-1.88094	0.221309	0.526654	42.2766	17.7253	6.7775	26.9423
YP_007333783.1	YP_007333783.1	citrate synthase	NC_020059.1:1868364-1869452	31.8927	0.741509	1.67192	0.221711	0.527283	20.4564	26.588	48.1955	32.3307
YP_007335819.1	YP_007335819.1	putative restriction-modification (R-M) enzyme	NC_020060.1:174916-180036	35.431	-1.17203	-2.25328	0.222775	0.529487	6.13693	122.032	13.555	0
YP_007334833.1	YP_007334833.1	outer surface protein	NC_020059.1:2930038-2930889	41.8341	-0.755958	-1.68875	0.223735	0.531439	56.5961	45.6768	16.5672	48.4961
YP_007334836.1	YP_007334836.1	cell division protease FtsH	NC_020059.1:2933579-2935555	1873.21	0.854982	1.80874	0.224354	0.531925	2067.46	419.954	2445.92	2559.52
YP_007335492.1	YP_007335492.1	resistance nodulation cell division (RND) drug efflux pump, MFP component	NC_020059.1:3640453-3641658	35.3614	-1.17804	-2.2627	0.224157	0.531925	82.5076	34.0871	24.8508	0
YP_007337000.1	YP_007337000.1	transcriptional regulator, GntR family	NC_020062.1:701860-702552	41.4516	1.15745	2.23062	0.224286	0.531925	2.04564	33.0645	76.8116	53.8846
YP_007333870.1	YP_007333870.1	TfoX domain-containing protein	NC_020059.1:1955108-1955428	18.7668	-0.918219	-1.88978	0.224776	0.531941	34.7759	19.0888	15.8142	5.38846
YP_007334094.1	YP_007334094.1	putative endonuclease/exonuclease/phosphatase	NC_020059.1:2191467-2192582	21.7278	-0.862871	-1.81865	0.224662	0.531941	27.2752	28.2923	9.78972	21.5538
YP_007337748.1	YP_007337748.1	3-phenylpropionate dioxygenase ferredoxin--NAD(+) reductase component	NC_020062.1:1510900-1512126	22.8715	-0.844968	-1.79622	0.224702	0.531941	32.7303	25.9062	11.2958	21.5538
YP_007333658.1	YP_007333658.1	transglycosylase-associated protein	NC_020059.1:1743412-1743666	84.65	0.723011	1.65062	0.225606	0.532361	92.054	33.0645	127.266	86.2153
YP_007333813.1	YP_007333813.1	type IV pilus assembly PilZ	NC_020059.1:1898401-1899030	22.7862	-0.841714	-1.79218	0.225585	0.532361	30.0028	28.2923	11.2958	21.5538
YP_007333910.1	YP_007333910.1	tRNA/rRNA methyltransferase	NC_020059.1:1991865-1992707	22.0189	0.850631	1.80329	0.225783	0.532361	8.18257	20.4523	27.11	32.3307
YP_007334353.1	YP_007334353.1	hypothetical protein	NC_020059.1:2437433-2438047	21.9414	-0.865853	-1.82242	0.225742	0.532361	29.3209	32.7237	20.3325	5.38846
YP_007335047.1	YP_007335047.1	transcriptional regulator, LysR family	NC_020059.1:3158143-3159051	24.7344	-0.824026	-1.77034	0.225636	0.532361	23.184	42.2681	17.3203	16.1654
YP_007335484.1	YP_007335484.1	VWA domain-containing CoxE-like protein	NC_020059.1:3630368-3631561	39.5166	-0.742549	-1.67313	0.225134	0.532361	64.0968	40.9046	36.8997	16.1654
YP_007336405.1	YP_007336405.1	glutamyl-tRNA(Gln) amidotransferase subunit A	NC_020062.1:53906-55336	28.1554	-0.893818	-1.85809	0.226323	0.532991	11.592	62.0386	12.0489	26.9423
YP_007338246.1	YP_007338246.1	adenylate/guanylate cyclase	NC_020062.1:2058188-2059393	18.6689	-1.02339	-2.03269	0.226327	0.532991	6.81881	43.2907	3.01222	21.5538
YP_007334350.1	YP_007334350.1	hypothetical protein	NC_020059.1:2434639-2435088	40.7456	-0.74469	-1.67561	0.226823	0.533831	68.87	39.5411	38.4058	16.1654
YP_007333115.1	YP_007333115.1	holo-(acyl-carrier-protein) synthase	NC_020059.1:1190318-1190722	21.7751	0.842096	1.79265	0.227906	0.536053	18.4108	12.6122	39.9119	16.1654
YP_007334570.1	YP_007334570.1	guanine deaminase	NC_020059.1:2658865-2660172	28.0594	-0.80048	-1.74168	0.228333	0.536728	23.184	49.4264	18.0733	21.5538
YP_007334545.1	YP_007334545.1	putative glycosyltransferase	NC_020059.1:2633038-2634150	19.0398	-0.894743	-1.85928	0.22869	0.53724	24.5477	29.6558	16.5672	5.38846
YP_007336632.1	YP_007336632.1	gamma-glutamyltranspeptidase	NC_020062.1:305746-307320	18.6601	-0.93803	-1.91591	0.229106	0.537889	10.9101	40.9046	12.0489	10.7769
YP_007332859.1	YP_007332859.1	putative lipoprotein	NC_020059.1:932152-932610	19.4609	-0.873753	-1.83242	0.229804	0.538935	23.184	27.9515	10.5428	16.1654
YP_007334661.1	YP_007334661.1	HmuS-like siderophore transport protein	NC_020059.1:2748660-2749715	20.1987	0.844386	1.7955	0.22994	0.538935	10.9101	16.7027	31.6283	21.5538
YP_007338248.1	YP_007338248.1	4-hydroxybutyrate coenzyme A transferase	NC_020062.1:2061021-2062355	23.952	-0.843441	-1.79433	0.229972	0.538935	20.4564	44.995	19.5794	10.7769
YP_007333104.1	YP_007333104.1	putative porin	NC_020059.1:1177795-1178844	1230.07	-0.918913	-1.89069	0.230755	0.539602	3062.33	316.329	566.297	975.311
YP_007333515.1	YP_007333515.1	valyl-tRNA synthetase	NC_020059.1:1599871-1602714	261.875	0.76487	1.69922	0.230795	0.539602	276.844	95.1031	395.354	280.2
YP_007335627.1	YP_007335627.1	carbonate dehydratase	NC_020059.1:3805132-3805773	70.4947	0.745534	1.67659	0.230817	0.539602	81.1439	21.4749	103.922	75.4384
YP_007336249.1	YP_007336249.1	RNA-directed DNA polymerase	NC_020061.1:422599-423915	32.6131	-0.775044	-1.71124	0.230404	0.539602	25.2296	57.9481	20.3325	26.9423
YP_007332791.1	YP_007332791.1	ATP synthase B' chain (Subunit II)	NC_020059.1:856934-857527	32.5073	0.721187	1.64854	0.231312	0.540429	26.5934	22.1566	48.9486	32.3307
YP_007337320.1	YP_007337320.1	glutathione S-transferase family protein	NC_020062.1:1038634-1039509	378.253	0.838432	1.78811	0.231658	0.54091	424.13	82.4909	402.884	603.507
YP_007334139.1	YP_007334139.1	dihydrofolate reductase	NC_020059.1:2235190-2235708	46.125	0.697201	1.62136	0.232492	0.541872	41.5948	24.5427	42.9241	75.4384
YP_007336331.1	YP_007336331.1	hypothetical protein	NC_020061.1:521300-521542	135.577	0.753438	1.68581	0.232422	0.541872	152.06	43.2907	217.633	129.323
YP_007336676.1	YP_007336676.1	carboxyl-terminal protease	NC_020062.1:357669-359768	293.605	0.740951	1.67128	0.232408	0.541872	291.845	129.19	322.308	431.077
YP_007334419.1	YP_007334419.1	transcriptional regulator, LysR family	NC_020059.1:2501305-2502216	18.4278	-0.939518	-1.91789	0.23281	0.542023	21.8202	33.0645	18.8264	0
YP_007334601.1	YP_007334601.1	multiple sugar ABC transporter, substrate-binding protein ChvE	NC_020059.1:2692044-2693108	399.513	0.827763	1.77493	0.233082	0.542023	445.268	94.0805	439.031	619.673
YP_007337613.1	YP_007337613.1	ABC transporter, ATP-binding/permease protein	NC_020062.1:1365180-1366967	21.012	-0.916661	-1.88774	0.23312	0.542023	10.2282	46.3585	11.2958	16.1654
YP_007337708.1	YP_007337708.1	cell division topological specificity factor MinE	NC_020062.1:1471458-1471718	47.5789	-0.775572	-1.71187	0.233015	0.542023	98.8728	25.2245	33.8875	32.3307
YP_007332158.1	YP_007332158.1	Fe(3+) ABC transporter, ATP-binding protein	NC_020059.1:202327-203382	22.5166	-0.914508	-1.88493	0.234204	0.543565	9.54634	53.1759	16.5672	10.7769
YP_007337409.1	YP_007337409.1	permeases of the drug/metabolite transporter	NC_020062.1:1132855-1133769	28.2848	0.800182	1.74132	0.23407	0.543565	8.86446	29.6558	36.8997	37.7192
YP_007338145.1	YP_007338145.1	putative sugar ABC transporter, substrate-binding protein	NC_020062.1:1942354-1943340	1066.08	-0.779206	-1.71619	0.234208	0.543565	1900.4	875.017	928.517	560.4
YP_007332914.1	YP_007332914.1	hypothetical protein	NC_020059.1:979165-979320	57.4493	0.700793	1.6254	0.234445	0.543788	60.6874	23.5201	64.7627	80.8269
YP_007334880.1	YP_007334880.1	monocomponent cation/proton antiporter	NC_020059.1:2976999-2978849	69.1272	0.693706	1.61743	0.234691	0.544031	30.0028	73.2873	103.169	70.0499
YP_007337898.1	YP_007337898.1	putative agmatinase	NC_020062.1:1683827-1684882	22.721	-0.817059	-1.76181	0.234991	0.544398	25.2296	34.428	15.0611	16.1654
YP_007332605.1	YP_007332605.1	transcriptional regulator, LuxR family	NC_020059.1:659545-660282	35.823	-1.14802	-2.2161	0.235397	0.54501	79.0982	37.8367	26.3569	0
YP_007335137.1	YP_007335137.1	hypothetical protein	NC_020059.1:3261631-3262329	213.587	0.73851	1.66845	0.235949	0.545631	217.52	92.0353	356.195	188.596
YP_007337940.1	YP_007337940.1	short chain dehydrogenase/reductase	NC_020062.1:1722679-1723527	18.6782	-0.890227	-1.85347	0.235837	0.545631	16.3651	34.7689	12.8019	10.7769
YP_007335140.1	YP_007335140.1	phosphoenolpyruvate-protein phosphotransferase	NC_020059.1:3264721-3266988	79.507	0.625595	1.54285	0.236862	0.547415	63.415	58.9707	98.6502	96.9922
YP_007337072.1	YP_007337072.1	putative isomerase protein	NC_020062.1:779347-780534	21.5571	-0.846202	-1.79776	0.237021	0.547452	23.184	31.701	9.78972	21.5538
YP_007334645.1	YP_007334645.1	transcriptional regulator, TetR family	NC_020059.1:2736219-2736782	33.0074	0.712301	1.63842	0.237734	0.54877	27.9571	19.4297	36.1466	48.4961
YP_007332183.1	YP_007332183.1	lipid A export ATP-binding/permease protein MsbA	NC_020059.1:229549-231342	78.3151	-0.686149	-1.60898	0.238047	0.548834	134.331	65.7882	70.0341	43.1077
YP_007334369.1	YP_007334369.1	putative phage-related protein	NC_020059.1:2454114-2455169	34.5492	-0.789243	-1.72817	0.237992	0.548834	50.4592	34.0871	10.5428	43.1077
YP_007337673.1	YP_007337673.1	polysaccharide biosynthesis protein	NC_020062.1:1432980-1434470	35.0218	-0.70622	-1.63152	0.23834	0.549168	42.2766	46.0176	24.8508	26.9423
YP_007337686.1	YP_007337686.1	aldo/keto reductase	NC_020062.1:1448326-1449333	263.195	0.754678	1.68726	0.238477	0.549168	283.663	91.3535	365.232	312.53
YP_007332704.1	YP_007332704.1	exopolyphosphatase protein	NC_020059.1:765640-767061	59.2875	-0.64648	-1.56534	0.238828	0.549647	75.6888	73.2873	50.4547	37.7192
YP_007334533.1	YP_007334533.1	omega-amino acid--pyruvate aminotransferase	NC_020059.1:2620215-2621543	119.718	0.659138	1.57914	0.239391	0.550614	102.282	75.6734	106.934	193.984
YP_007332588.1	YP_007332588.1	ATP-dependent DNA helicase protein	NC_020059.1:640024-642093	48.8926	-0.660393	-1.58051	0.23955	0.55065	66.1425	55.562	36.1466	37.7192
YP_007333017.1	YP_007333017.1	glyoxalase/bleomycin resistance protein/dioxygenase	NC_020059.1:1085404-1086270	45.1885	-0.674831	-1.59641	0.239701	0.550669	64.0968	48.0629	30.8753	37.7192
YP_007337668.1	YP_007337668.1	hypothetical protein	NC_020062.1:1424871-1428131	54.6451	-0.694774	-1.61863	0.239881	0.550754	51.823	81.1274	26.3569	59.273
YP_007334815.1	YP_007334815.1	hypothetical protein	NC_020059.1:2909308-2910075	19.2925	-0.883255	-1.84453	0.240148	0.551037	15.0014	37.8367	13.555	10.7769
YP_007332065.1	YP_007332065.1	transcriptional regulator, MerR family	NC_020059.1:100865-101665	46.6543	0.685671	1.60845	0.241253	0.552584	47.7317	22.4975	62.5036	53.8846
YP_007332831.1	YP_007332831.1	BA14K family protein	NC_020059.1:903366-903836	146.748	0.712537	1.63868	0.241115	0.552584	156.151	56.9255	147.599	226.315
YP_007337375.1	YP_007337375.1	acetyl xylan esterase	NC_020062.1:1095768-1096727	28.3368	-0.78757	-1.72616	0.241043	0.552584	53.1867	22.1566	21.8386	16.1654
YP_007333487.1	YP_007333487.1	FMN-dependent NADH-azoreductase	NC_020059.1:1572970-1573584	24.7386	0.777686	1.71438	0.242034	0.554044	12.2739	22.8384	36.8997	26.9423
YP_007337821.1	YP_007337821.1	monocomponent cation/proton antiporter	NC_020062.1:1597503-1599833	42.7589	-0.720408	-1.64765	0.242295	0.554312	34.7759	70.5604	22.5917	43.1077
YP_007335006.1	YP_007335006.1	hypothetical protein	NC_020059.1:3113243-3114250	51.6381	0.660311	1.58042	0.242747	0.555016	50.4592	28.2923	68.528	59.273
YP_007333461.1	YP_007333461.1	dihydroxy-acid dehydratase	NC_020059.1:1541995-1543833	285.83	0.745809	1.67691	0.243035	0.555048	305.483	102.943	357.701	377.192
YP_007338072.1	YP_007338072.1	hypothetical protein	NC_020062.1:1866923-1867471	22.0276	0.853047	1.80631	0.24305	0.555048	6.13693	23.5201	36.8997	21.5538
YP_007334516.1	YP_007334516.1	ABC transporter, ATP-binding protein	NC_020059.1:2600730-2602253	19.2948	-0.91546	-1.88617	0.243206	0.555075	11.592	43.6315	16.5672	5.38846
YP_007337392.1	YP_007337392.1	putative amino acid ABC transporter, permease protein	NC_020062.1:1113115-1114179	24.2028	-0.798842	-1.7397	0.243991	0.556536	23.184	38.5185	13.555	21.5538
YP_007337387.1	YP_007337387.1	nucleoside 2-deoxyribosyltransferase	NC_020062.1:1108025-1108705	91.0461	0.717175	1.64396	0.244289	0.556886	102.282	32.7237	148.352	80.8269
YP_007332458.1	YP_007332458.1	putative ribokinase	NC_020059.1:506494-507393	37.2722	-0.753206	-1.68553	0.244617	0.557127	23.8658	71.9239	26.3569	26.9423
YP_007333127.1	YP_007333127.1	hypothetical protein	NC_020059.1:1204445-1204783	35.9165	-0.83676	-1.78603	0.24471	0.557127	77.7345	14.6575	13.555	37.7192
YP_007335326.1	YP_007335326.1	hypothetical protein	NC_020059.1:3457819-3458547	30.8252	0.749582	1.68131	0.244829	0.557127	16.3651	29.6558	55.7261	21.5538
YP_007333398.1	YP_007333398.1	ribonuclease E	NC_020059.1:1484122-1487013	214.337	-0.704273	-1.62932	0.244984	0.55715	372.989	168.731	137.809	177.819
YP_007334723.1	YP_007334723.1	acetyltransferase, GNAT family	NC_020059.1:2813347-2814204	24.1177	-0.793272	-1.733	0.245147	0.557191	24.5477	36.8141	13.555	21.5538
YP_007332882.1	YP_007332882.1	dihydrodipicolinate synthetase	NC_020059.1:951586-952476	18.9541	-0.889322	-1.85231	0.245815	0.557214	15.6833	38.1776	16.5672	5.38846
YP_007333121.1	YP_007333121.1	DNA repair protein RecO	NC_020059.1:1194866-1195633	19.5696	-0.871695	-1.82981	0.245857	0.557214	36.8216	18.7479	17.3203	5.38846
YP_007333604.1	YP_007333604.1	hypothetical protein	NC_020059.1:1689370-1689615	124.883	0.7123	1.63841	0.245881	0.557214	138.422	46.0176	196.547	118.546
YP_007334612.1	YP_007334612.1	multiple sugar ABC transporter, ATP-binding protein	NC_020059.1:2702094-2702876	27.8731	0.725098	1.65301	0.245853	0.557214	17.7289	22.1566	33.8875	37.7192
YP_007335059.1	YP_007335059.1	amidohydrolase	NC_020059.1:3168962-3169798	27.8222	-0.741848	-1.67232	0.245412	0.557214	35.4578	35.4506	18.8264	21.5538
YP_007335248.1	YP_007335248.1	putative acyltransferase protein	NC_020059.1:3378424-3379635	38.8766	-0.684643	-1.6073	0.246193	0.557593	55.2324	41.5863	26.3569	32.3307
YP_007332304.1	YP_007332304.1	aldo-keto reductase	NC_020059.1:355573-356568	18.1696	-0.875933	-1.83519	0.246416	0.557769	21.1383	30.3376	15.8142	5.38846
YP_007332668.1	YP_007332668.1	hypothetical protein	NC_020059.1:723446-724627	20.1443	-0.927187	-1.90156	0.246995	0.557769	6.81881	49.4264	13.555	10.7769
YP_007333773.1	YP_007333773.1	peptidyl prolyl cis-trans isomerase D signal peptide protein	NC_020059.1:1858040-1859980	157.809	0.668561	1.58949	0.246969	0.557769	159.56	77.3778	200.313	193.984
YP_007335259.1	YP_007335259.1	primosomal protein N`	NC_020059.1:3390460-3392691	28.138	-1.12919	-2.18736	0.246761	0.557769	8.86446	88.6266	15.0611	0
YP_007336229.1	YP_007336229.1	hypothetical protein	NC_020061.1:405873-406502	172.883	-0.802102	-1.74364	0.246881	0.557769	393.445	63.4021	143.08	91.6038
YP_007333669.1	YP_007333669.1	nitrogen regulation protein NtrY	NC_020059.1:1752431-1754704	82.133	0.655882	1.57558	0.247778	0.558553	51.1411	75.6734	137.056	64.6615
YP_007335659.1	YP_007335659.1	hypothetical protein	NC_020060.1:8022-8621	22.1326	-0.870819	-1.8287	0.247504	0.558553	38.1853	26.2471	24.0978	0
YP_007337724.1	YP_007337724.1	putative octopine ABC transporter, periplasmic ligand binding protein OccT	NC_020062.1:1486096-1486935	463.527	0.83583	1.78488	0.247696	0.558553	533.231	84.5361	481.955	754.384
YP_007336255.1	YP_007336255.1	putative group II intron maturase/reverse transcriptase	NC_020061.1:433387-434715	24.5637	-0.805529	-1.74779	0.249114	0.561236	18.4108	46.3585	17.3203	16.1654
YP_007333799.1	YP_007333799.1	hypothetical protein	NC_020059.1:1886061-1886666	45.7487	0.680514	1.60271	0.249658	0.5613	47.7317	21.134	60.2444	53.8846
YP_007334694.1	YP_007334694.1	glyoxylate reductase	NC_020059.1:2781350-2782321	40.8228	0.658966	1.57895	0.249383	0.5613	33.4122	26.9288	43.6772	59.273
YP_007334898.1	YP_007334898.1	thiamine-phosphate pyrophosphorylase	NC_020059.1:2996710-2997489	30.4224	0.700934	1.62556	0.249837	0.5613	23.8658	21.8158	43.6772	32.3307
YP_007335740.1	YP_007335740.1	prevent-host-death family antitoxin protein	NC_020060.1:92397-92651	35.8953	0.717831	1.64471	0.250018	0.5613	37.5035	14.6575	42.9241	48.4961
YP_007335908.1	YP_007335908.1	putative monooxygenase protein	NC_020061.1:47394-48803	19.0656	-0.9458	-1.92626	0.250015	0.5613	5.45505	46.3585	8.28361	16.1654
YP_007337639.1	YP_007337639.1	alanine-glyoxylate aminotransferase	NC_020062.1:1390797-1392152	43.5797	-0.682894	-1.60536	0.249741	0.5613	42.2766	64.0838	24.8508	43.1077
YP_007333960.1	YP_007333960.1	cyclic nucleotide-binding protein	NC_020059.1:2055721-2056257	18.9313	-0.87149	-1.82955	0.250755	0.561662	14.3195	35.4506	9.78972	16.1654
YP_007334509.1	YP_007334509.1	hypothetical protein	NC_020059.1:2592282-2593094	522.425	0.717247	1.64404	0.250763	0.561662	501.183	257.358	614.493	716.665
YP_007335618.1	YP_007335618.1	putative ISAs1 family transposase	NC_020059.1:3795989-3797059	23.216	-0.905189	-1.87279	0.250556	0.561662	6.81881	57.9481	17.3203	10.7769
YP_007336660.1	YP_007336660.1	putative amino acid ABC transporter, substrate-binding protein	NC_020062.1:341659-342879	36.1152	0.799685	1.74072	0.250534	0.561662	6.13693	42.2681	42.1711	53.8846
YP_007336807.1	YP_007336807.1	hypothetical protein	NC_020062.1:503147-503278	21.6159	0.78327	1.72103	0.251008	0.561884	15.6833	15.3392	33.8875	21.5538
YP_007335316.1	YP_007335316.1	hypothetical protein	NC_020059.1:3449460-3449849	174.202	0.70559	1.63081	0.251654	0.562416	184.108	73.2873	283.149	156.265
YP_007335358.1	YP_007335358.1	NADP oxidoreductase, coenzyme f420-dependent	NC_020059.1:3488814-3489440	25.6651	0.755385	1.68808	0.251684	0.562416	23.184	14.9983	42.9241	21.5538
YP_007336647.1	YP_007336647.1	cytochrome c heme-binding site	NC_020062.1:326717-327955	22.2364	-0.8438	-1.79477	0.251427	0.562416	23.184	32.0419	6.7775	26.9423
YP_007333233.1	YP_007333233.1	hypothetical protein	NC_020059.1:1311973-1313160	130.758	0.664447	1.58496	0.252053	0.562587	132.967	62.0386	134.044	193.984
YP_007336312.1	YP_007336312.1	glucosamine 6-phosphate synthase NodM	NC_020061.1:502220-504046	30.5528	-0.721925	-1.64938	0.251948	0.562587	30.6847	47.3811	22.5917	21.5538
YP_007332675.1	YP_007332675.1	putative putrescine ABC transporter, permease protein	NC_020059.1:732244-733155	22.1272	-0.79386	-1.73371	0.252612	0.563509	30.0028	29.6558	18.0733	10.7769
YP_007333823.1	YP_007333823.1	isoprenylcysteine carboxyl methyltransferase	NC_020059.1:1908029-1908502	95.676	-0.756452	-1.68933	0.2535	0.563523	209.338	39.5411	74.5525	59.273
YP_007335020.1	YP_007335020.1	pentachlorophenol monooxygenase	NC_020059.1:3127069-3128583	32.6945	-0.779334	-1.71634	0.253525	0.563523	28.639	61.3568	35.3936	5.38846
YP_007335338.1	YP_007335338.1	hypothetical protein	NC_020059.1:3470409-3470990	281.02	0.729404	1.65795	0.253644	0.563523	288.436	118.623	469.153	247.869
YP_007335412.1	YP_007335412.1	transcriptional regulator, XRE family	NC_020059.1:3544214-3544672	154.327	0.736808	1.66649	0.25314	0.563523	178.653	42.2681	175.462	220.927
YP_007335655.1	YP_007335655.1	phage integrase family protein	NC_020060.1:3728-4858	120.981	0.635928	1.55394	0.253255	0.563523	117.965	67.8334	163.413	134.711
YP_007335780.1	YP_007335780.1	putative aryl-alcohol dehydrogenase	NC_020060.1:133863-134963	19.9513	-0.893658	-1.85788	0.253044	0.563523	11.592	39.882	6.7775	21.5538
YP_007337584.1	YP_007337584.1	sulfate transporter	NC_020062.1:1331994-1333520	25.4963	-0.799583	-1.7406	0.252921	0.563523	20.4564	43.2907	11.2958	26.9423
YP_007335282.1	YP_007335282.1	succinate dehydrogenase iron-sulfur subunit	NC_020059.1:3418821-3419600	78.122	-0.739625	-1.66974	0.253791	0.563525	161.606	37.155	43.6772	70.0499
YP_007333194.1	YP_007333194.1	galactose 1-dehydrogenase	NC_020059.1:1267765-1268688	32.2718	0.69733	1.6215	0.253981	0.563622	23.184	26.2471	52.7139	26.9423
YP_007335106.1	YP_007335106.1	hypothetical protein	NC_020059.1:3219512-3219991	123.252	-0.643055	-1.56163	0.254444	0.564324	195.018	109.761	85.8483	102.381
YP_007333667.1	YP_007333667.1	nitrogen regulation protein NtrB	NC_020059.1:1749542-1750699	37.847	0.708802	1.63445	0.255016	0.565265	23.8658	34.428	71.5402	21.5538
YP_007333596.1	YP_007333596.1	hypothetical protein	NC_020059.1:1685150-1685311	19.6494	-0.822093	-1.76797	0.255523	0.566063	27.9571	23.1793	11.2958	16.1654
YP_007337719.1	YP_007337719.1	monomeric sarcosine oxidase (msox)	NC_020062.1:1481103-1482251	21.2367	-0.796559	-1.73695	0.255725	0.566185	25.9115	29.3149	13.555	16.1654
YP_007334636.1	YP_007334636.1	aminoglycoside 6'-N-acetyltransferase Iz	NC_020059.1:2724924-2725265	18.9168	0.813419	1.75737	0.256015	0.566502	15.6833	10.567	27.863	21.5538
YP_007335161.1	YP_007335161.1	AMP-dependent synthetase and ligase	NC_020059.1:3285803-3287452	25.8775	-0.803829	-1.74573	0.256388	0.566676	15.6833	52.8351	18.8264	16.1654
YP_007336601.1	YP_007336601.1	transcriptional regulator	NC_020062.1:269406-270305	52.5418	-0.670181	-1.59127	0.256355	0.566676	89.3264	41.5863	36.1466	43.1077
YP_007337672.1	YP_007337672.1	molecular chaperone, DnaJ family	NC_020062.1:1432117-1432746	30.5638	0.714805	1.64126	0.256558	0.566725	29.3209	17.0436	48.9486	26.9423
YP_007334734.1	YP_007334734.1	aromatic compounds dioxygenase	NC_020059.1:2821923-2822855	23.6037	0.830656	1.77849	0.258299	0.570244	4.77317	25.5654	26.3569	37.7192
YP_007337101.1	YP_007337101.1	putative peptide ABC transporter, substrate-binding protein	NC_020062.1:809625-811160	117.175	0.697463	1.62165	0.25857	0.570474	131.603	39.5411	119.736	177.819
YP_007337862.1	YP_007337862.1	methionine gamma-lyase	NC_020062.1:1645098-1646381	236.129	-0.771293	-1.7068	0.2587	0.570474	514.138	100.557	157.389	172.431
YP_007332497.1	YP_007332497.1	proline racemase	NC_020059.1:544077-545114	72.9409	0.605226	1.52122	0.25898	0.570765	61.3693	50.449	77.5647	102.381
YP_007332943.1	YP_007332943.1	choline dehydrogenase	NC_020059.1:1010713-1012362	69.9011	0.619424	1.53626	0.259575	0.570768	68.1881	40.2228	90.3666	80.8269
YP_007334021.1	YP_007334021.1	transcriptional regulator, ArsR family	NC_020059.1:2117913-2118368	38.3506	-0.703123	-1.62802	0.259308	0.570768	68.1881	29.6558	28.6161	26.9423
YP_007334083.1	YP_007334083.1	hypothetical protein	NC_020059.1:2182503-2183918	32.1608	-0.701884	-1.62663	0.25952	0.570768	36.8216	47.0403	28.6161	16.1654
YP_007335873.1	YP_007335873.1	hypothetical protein	NC_020061.1:7835-8458	252.893	0.807247	1.74987	0.259285	0.570768	304.119	39.882	338.875	328.696
YP_007333264.1	YP_007333264.1	putative lipoprotein	NC_020059.1:1340393-1340650	87.3622	-0.708698	-1.63433	0.260038	0.57146	175.925	46.3585	62.5036	64.6615
YP_007334119.1	YP_007334119.1	pyridoxal phosphate biosynthesis protein PdxJ	NC_020059.1:2215229-2215981	41.1054	0.671743	1.593	0.260487	0.571947	36.1397	22.8384	35.3936	70.0499
YP_007337428.1	YP_007337428.1	transcriptional Regulator, ArsR family	NC_020062.1:1152319-1152669	42.2833	-0.683279	-1.60579	0.260557	0.571947	66.1425	44.6542	42.1711	16.1654
YP_007333988.1	YP_007333988.1	methyltransferase type 12	NC_020059.1:2087367-2088191	40.7638	-0.716306	-1.64297	0.262002	0.574732	76.3707	31.3602	39.1589	16.1654
YP_007335434.1	YP_007335434.1	imidazolonepropionase	NC_020059.1:3573003-3574259	109.926	-0.792543	-1.73213	0.262125	0.574732	260.479	30.3376	89.6136	59.273
YP_007334743.1	YP_007334743.1	transcriptional regulator, LysR family	NC_020059.1:2831482-2832363	30.2122	-0.69796	-1.62221	0.262581	0.575406	35.4578	41.2454	22.5917	21.5538
YP_007333899.1	YP_007333899.1	adenylate cyclase protein	NC_020059.1:1980938-1981870	133.333	0.622812	1.53987	0.262994	0.575693	124.784	81.8091	192.029	134.711
YP_007334429.1	YP_007334429.1	leucine-responsive transcriptional regulator protein, AsnC family	NC_020059.1:2513165-2513632	30.7814	0.699532	1.62398	0.263014	0.575693	30.0028	16.3618	44.4302	32.3307
YP_007334913.1	YP_007334913.1	3-hydroxyisobutyrate dehydrogenase family protein	NC_020059.1:3006918-3007799	24.3285	-0.777273	-1.71389	0.263161	0.575693	21.8202	43.6315	21.0855	10.7769
YP_007332081.1	YP_007332081.1	putative acetyltransferase	NC_020059.1:114997-115575	21.9165	-0.800855	-1.74213	0.263759	0.576194	35.4578	20.1114	10.5428	21.5538
YP_007333112.1	YP_007333112.1	GTP pyrophosphokinase	NC_020059.1:1186907-1189138	106.545	0.604758	1.52072	0.263825	0.576194	92.7358	74.31	151.364	107.769
YP_007334759.1	YP_007334759.1	aspartate aminotransferase	NC_020059.1:2851790-2852998	40.0438	-0.70226	-1.62705	0.263839	0.576194	73.6432	30.3376	34.6405	21.5538
YP_007332772.1	YP_007332772.1	hypothetical protein	NC_020059.1:835660-835890	45.6815	0.699578	1.62403	0.2642	0.576655	52.5049	15.3392	60.9975	53.8846
YP_007335321.1	YP_007335321.1	ABC transporter, ATP-binding protein	NC_020059.1:3452122-3452832	59.5098	0.635373	1.55334	0.26497	0.578007	62.0512	29.9967	81.3299	64.6615
YP_007337032.1	YP_007337032.1	hypothetical protein	NC_020062.1:739726-740070	395.686	0.749629	1.68136	0.26522	0.578225	441.177	120.328	600.938	420.3
YP_007332363.1	YP_007332363.1	putative Mg chelatase protein	NC_020059.1:410229-411761	52.2897	0.620428	1.53733	0.265728	0.57835	32.7303	48.7446	73.7994	53.8846
YP_007333921.1	YP_007333921.1	hypothetical protein	NC_020059.1:2007017-2007940	128.918	-0.711405	-1.6374	0.265584	0.57835	263.206	65.1064	90.3666	96.9922
YP_007337541.1	YP_007337541.1	hypothetical protein	NC_020062.1:1284489-1285016	31.0926	0.685243	1.60797	0.265565	0.57835	21.8202	25.9062	49.7016	26.9423
YP_007335884.1	YP_007335884.1	KAP P-loop domain-containing protein	NC_020061.1:18153-20003	127.468	-0.645405	-1.56418	0.266419	0.579524	216.838	99.5344	91.1197	102.381
YP_007332398.1	YP_007332398.1	N-carbamoyl-L-amino acid hydrolase	NC_020059.1:441793-443067	57.3304	-1.08647	-2.12353	0.266744	0.579685	137.058	53.8577	38.4058	0
YP_007336070.1	YP_007336070.1	replication protein C	NC_020061.1:228078-229376	46.0324	-0.659461	-1.57949	0.266857	0.579685	76.3707	40.9046	39.9119	26.9423
YP_007338177.1	YP_007338177.1	DNA polymerase IV (Pol IV)	NC_020062.1:1981330-1982445	34.1923	-0.684197	-1.60681	0.266945	0.579685	38.8672	50.1081	31.6283	16.1654
YP_007332784.1	YP_007332784.1	magnesium-transporting protein	NC_020059.1:849952-850929	39.5962	0.650124	1.5693	0.268688	0.583143	27.9571	34.0871	64.0097	32.3307
YP_007337301.1	YP_007337301.1	putative amino acid ABC transporter, substrate-binding protein	NC_020062.1:1018940-1020193	28.3919	-0.718984	-1.64602	0.26929	0.583461	35.4578	40.2228	27.11	10.7769
YP_007337318.1	YP_007337318.1	hydroxyethylthiazole kinase	NC_020062.1:1036744-1037547	24.9297	0.72567	1.65367	0.269145	0.583461	20.4564	17.0436	40.665	21.5538
YP_007337559.1	YP_007337559.1	HAD-superfamily subfamily IIA hydrolase	NC_020062.1:1299976-1300821	24.1272	0.746879	1.67816	0.269048	0.583461	23.184	12.6122	39.1589	21.5538
YP_007333726.1	YP_007333726.1	DNA gyrase, subunit A	NC_020059.1:1814264-1817059	278.204	0.712194	1.63829	0.270066	0.583639	308.892	95.1031	353.183	355.638
YP_007334115.1	YP_007334115.1	putative major facilitator superfamily (MFS) drug efflux transporter	NC_020059.1:2211070-2212284	34.8682	0.667787	1.58863	0.269688	0.583639	29.3209	25.2245	57.9852	26.9423
YP_007334542.1	YP_007334542.1	oligopeptide transport ATP-binding protein OppD	NC_020059.1:2629931-2630926	19.5439	-0.82324	-1.76937	0.270011	0.583639	27.9571	21.134	7.53055	21.5538
YP_007335300.1	YP_007335300.1	YGGT family protein	NC_020059.1:3434742-3435035	96.804	0.707148	1.63257	0.27013	0.583639	116.602	25.9062	142.327	102.381
YP_007336072.1	YP_007336072.1	putative polysaccharide inhibition protein PsiB	NC_020061.1:230246-230707	60.3012	0.649333	1.56844	0.269647	0.583639	66.1425	26.9288	88.8605	59.273
YP_007332937.1	YP_007332937.1	sulfate adenylyltransferase subunit 2 (ATP-sulfurylase small subunit)	NC_020059.1:1005761-1006714	22.9805	0.825085	1.77164	0.270314	0.583707	10.2282	22.8384	53.4669	5.38846
YP_007333704.1	YP_007333704.1	glutamine-fructose-6-phosphate transaminase	NC_020059.1:1786843-1788669	53.0454	0.607955	1.5241	0.27112	0.58512	32.7303	48.4037	60.9975	70.0499
YP_007335491.1	YP_007335491.1	resistance nodulation cell division (RND) drug efflux pump, inner membrane component	NC_020059.1:3637280-3640456	133.477	-0.640797	-1.55919	0.27137	0.585331	223.657	110.442	118.983	80.8269
YP_007332590.1	YP_007332590.1	bifunctional preprotein translocase subunit SecD/SecF	NC_020059.1:643293-645848	124.251	-0.624727	-1.54192	0.271802	0.585378	190.245	119.987	116.724	70.0499
YP_007333751.1	YP_007333751.1	methyltransferase type 11	NC_020059.1:1836136-1836879	19.651	-0.846688	-1.79837	0.272051	0.585378	10.9101	42.6089	14.308	10.7769
YP_007333888.1	YP_007333888.1	threonine dehydratase	NC_020059.1:1969527-1970486	32.1383	-0.672951	-1.59433	0.272152	0.585378	41.5948	38.1776	21.8386	26.9423
YP_007334647.1	YP_007334647.1	multiple sugar ABC transporter, permease protein	NC_020059.1:2738059-2738934	21.7862	-0.76657	-1.70122	0.271884	0.585378	27.2752	31.0193	18.0733	10.7769
YP_007336446.1	YP_007336446.1	hypothetical protein	NC_020062.1:98367-99608	27.0836	-0.766635	-1.7013	0.272113	0.585378	17.7289	50.1081	13.555	26.9423
YP_007338101.1	YP_007338101.1	putative IS6 family transposase	NC_020062.1:1897537-1898238	18.972	-0.833832	-1.78241	0.272545	0.585896	17.047	36.1324	17.3203	5.38846
YP_007335058.1	YP_007335058.1	transcriptional regulator, IclR family	NC_020059.1:3168017-3168808	21.5101	-0.764292	-1.69854	0.273158	0.586775	25.2296	30.3376	14.308	16.1654
YP_007336993.1	YP_007336993.1	recombination regulator RecX	NC_020062.1:695188-695724	52.0418	-0.759173	-1.69252	0.273259	0.586775	118.647	19.7705	48.1955	21.5538
YP_007333692.1	YP_007333692.1	phosphatidylcholine synthase	NC_020059.1:1773223-1773948	22.1472	-0.786604	-1.72501	0.27396	0.587478	24.5477	36.8141	21.8386	5.38846
YP_007334780.1	YP_007334780.1	glutaryl-CoA dehydrogenase	NC_020059.1:2877523-2878704	32.1384	-0.671523	-1.59275	0.273886	0.587478	42.9585	36.8141	21.8386	26.9423
YP_007335914.1	YP_007335914.1	putative transcriptional regulator protein	NC_020061.1:56730-57002	47.7935	0.753175	1.6855	0.274045	0.587478	56.5961	9.20353	39.1589	86.2153
YP_007334011.1	YP_007334011.1	hypothetical protein	NC_020059.1:2107034-2107288	18.8646	-0.803416	-1.74523	0.274585	0.587972	27.9571	20.7932	10.5428	16.1654
YP_007334017.1	YP_007334017.1	Sel1 repeat family	NC_020059.1:2111569-2112639	74.4614	0.597103	1.51268	0.274475	0.587972	70.2338	44.6542	80.5769	102.381
YP_007334760.1	YP_007334760.1	ABC transporter, substrate-binding protein	NC_020059.1:2853080-2853877	30.7419	-0.683883	-1.60646	0.274886	0.587972	46.3679	31.701	23.3447	21.5538
YP_007337432.1	YP_007337432.1	putative lipoprotein	NC_020062.1:1154879-1155139	18.9291	-0.828546	-1.7759	0.274737	0.587972	19.7746	27.6106	6.7775	21.5538
YP_007335114.1	YP_007335114.1	peptide-methionine sulfoxide reductase A	NC_020059.1:3226328-3227080	142.259	-0.735567	-1.66505	0.275218	0.588354	312.302	54.1985	100.156	102.381
YP_007333519.1	YP_007333519.1	iron-sulfur cluster assembly accessory protein	NC_020059.1:1606945-1607277	371.063	0.719609	1.64674	0.275998	0.589696	413.902	121.691	506.806	441.853
YP_007336411.1	YP_007336411.1	putative peptide ABC transporter, substrate-binding protein	NC_020062.1:60052-61692	33.7296	-0.728432	-1.65684	0.277379	0.592316	21.1383	67.4925	30.1222	16.1654
YP_007334867.1	YP_007334867.1	acid tolerance and virulence protein AtvA	NC_020059.1:2961495-2962892	136.76	0.623172	1.54026	0.277613	0.592487	141.149	69.8786	190.523	145.488
YP_007333672.1	YP_007333672.1	protein hfq	NC_020059.1:1757079-1757321	39.0117	0.657807	1.57768	0.278005	0.592665	40.9129	19.4297	57.9852	37.7192
YP_007334502.1	YP_007334502.1	ABC transporter, ATP-binding/permease protein	NC_020059.1:2583582-2585426	121.618	-0.690173	-1.61348	0.277921	0.592665	244.795	65.4473	106.181	70.0499
YP_007337533.1	YP_007337533.1	metal-dependent protein hydrolase	NC_020062.1:1277825-1278766	29.1549	0.732182	1.66115	0.278158	0.592665	13.6376	30.3376	56.4791	16.1654
YP_007334919.1	YP_007334919.1	hypothetical protein	NC_020059.1:3011357-3011608	31.8058	0.769739	1.70496	0.279226	0.594282	38.1853	8.86266	64.0097	16.1654
YP_007337823.1	YP_007337823.1	hypothetical protein	NC_020062.1:1601175-1601561	19.7175	-0.837805	-1.78733	0.279117	0.594282	41.5948	10.567	10.5428	16.1654
YP_007332577.1	YP_007332577.1	aspartate aminotransferase	NC_020059.1:627871-629037	18.8867	-0.826138	-1.77293	0.280458	0.595258	15.6833	37.155	17.3203	5.38846
YP_007333132.1	YP_007333132.1	hypothetical protein	NC_020059.1:1207708-1208466	156.1	-0.753567	-1.68596	0.280379	0.595258	357.306	48.7446	115.97	102.381
YP_007333256.1	YP_007333256.1	ubiquinol-cytochrome C chaperone	NC_020059.1:1333809-1334366	35.4355	0.629573	1.54711	0.279934	0.595258	27.9571	26.2471	44.4302	43.1077
YP_007334060.1	YP_007334060.1	methionine synthase I	NC_020059.1:2158835-2159857	73.8149	-0.58936	-1.50458	0.280425	0.595258	102.282	76.3552	51.9608	64.6615
YP_007335368.1	YP_007335368.1	acyl-CoA thioesterase II	NC_020059.1:3499175-3500029	30.7721	0.677251	1.59909	0.280403	0.595258	23.8658	24.2019	53.4669	21.5538
YP_007333518.1	YP_007333518.1	exodeoxyribonuclease III	NC_020059.1:1606024-1606815	107.91	0.690036	1.61332	0.281162	0.59585	129.557	31.0193	168.684	102.381
YP_007333942.1	YP_007333942.1	putative sugar ABC transporter, permease protein	NC_020059.1:2033923-2034864	87.0166	0.70047	1.62503	0.281326	0.59585	100.237	24.5427	67.0219	156.265
YP_007334424.1	YP_007334424.1	carbamoyl-phosphate synthase, large subunit	NC_020059.1:2505971-2509456	137.712	0.604634	1.52059	0.280972	0.59585	79.7801	134.303	191.276	145.488
YP_007334704.1	YP_007334704.1	sarcosine oxidase, alpha subunit	NC_020059.1:2792955-2795912	45.3351	-0.644159	-1.56283	0.281356	0.59585	42.2766	66.4699	24.0978	48.4961
YP_007332541.1	YP_007332541.1	replicative DNA helicase	NC_020059.1:588415-589128	54.6707	-0.692529	-1.61611	0.282033	0.596367	109.101	27.9515	33.1344	48.4961
YP_007334920.1	YP_007334920.1	putative oxidoreductase	NC_020059.1:3011676-3012716	190.958	0.700952	1.62558	0.281893	0.596367	225.021	54.1985	258.298	226.315
YP_007336019.1	YP_007336019.1	hypothetical protein	NC_020061.1:173483-174397	28.4466	-0.808991	-1.75199	0.282065	0.596367	8.86446	64.4247	13.555	26.9423
YP_007332262.1	YP_007332262.1	putative oxidoreductase	NC_020059.1:313418-314575	135.423	0.696914	1.62103	0.282576	0.597119	161.606	38.5185	217.633	123.935
YP_007332348.1	YP_007332348.1	iron-sulfur cluster binding protein	NC_020059.1:397831-398988	31.0597	-0.680602	-1.60281	0.282998	0.597682	41.5948	33.7463	16.5672	32.3307
YP_007334447.1	YP_007334447.1	hypothetical protein	NC_020059.1:2529832-2530095	143.089	-0.682168	-1.60455	0.283326	0.598045	286.39	76.0143	112.958	96.9922
YP_007333328.1	YP_007333328.1	NADH-quinone oxidoreductase subunit d	NC_020059.1:1414273-1415463	80.7907	0.66395	1.58442	0.283801	0.59872	88.6446	29.6558	64.7627	140.1
YP_007333865.1	YP_007333865.1	RNA-binding region RNP-1	NC_020059.1:1946600-1950019	119.158	0.570861	1.48541	0.284332	0.599512	98.8728	89.3083	148.352	140.1
YP_007333635.1	YP_007333635.1	ribosome recycling factor	NC_020059.1:1716576-1717136	52.3816	0.642945	1.56151	0.284528	0.599597	39.5491	43.6315	99.4033	26.9423
YP_007333986.1	YP_007333986.1	putative polar amino acid ABC transporter, permease protein	NC_020059.1:2085972-2086802	21.8689	-0.739484	-1.66958	0.284864	0.599648	27.2752	28.9741	15.0611	16.1654
YP_007335735.1	YP_007335735.1	deoxyribodipyrimidine photo-lyase-related protein	NC_020060.1:85012-86586	34.151	-0.683871	-1.60644	0.284836	0.599648	25.2296	60.3342	24.0978	26.9423
YP_007333011.1	YP_007333011.1	protease 2 (oligopeptidase B)	NC_020059.1:1078926-1081019	290.714	0.697324	1.62149	0.285258	0.60015	321.848	101.58	292.185	447.242
YP_007332549.1	YP_007332549.1	hypothetical protein	NC_020059.1:596397-597605	93.0102	-0.735168	-1.66459	0.285525	0.600228	211.383	28.9741	67.0219	64.6615
YP_007335119.1	YP_007335119.1	putative sugar ABC transporter, permease protein	NC_020059.1:3230552-3231388	26.6967	-0.695572	-1.61953	0.285608	0.600228	38.8672	28.2923	18.0733	21.5538
YP_007338021.1	YP_007338021.1	putative LysR family transcriptional regulator	NC_020062.1:1810408-1812318	89.7056	-0.62425	-1.54141	0.286012	0.60075	156.833	65.7882	71.5402	64.6615
YP_007334277.1	YP_007334277.1	hypothetical protein	NC_020059.1:2380682-2382856	50.3039	-0.686252	-1.6091	0.286705	0.601669	34.7759	96.8075	53.4669	16.1654
YP_007334966.1	YP_007334966.1	hypothetical protein	NC_020059.1:3062280-3062561	58.5102	-0.620474	-1.53738	0.286762	0.601669	95.4634	47.0403	37.6528	53.8846
YP_007334914.1	YP_007334914.1	pyruvate kinase	NC_020059.1:3007926-3009365	80.8131	0.595893	1.51141	0.286945	0.601724	82.5076	42.6089	90.3666	107.769
YP_007332402.1	YP_007332402.1	ubiquinone/menaquinone biosynthesis methyltransferase	NC_020059.1:447898-448674	80.4901	0.606539	1.5226	0.287232	0.601998	85.917	39.882	109.946	86.2153
YP_007334846.1	YP_007334846.1	UDP-sulfoquinovose synthase	NC_020059.1:2944032-2945252	107.907	-0.632101	-1.54982	0.287967	0.60321	194.336	73.6282	82.8361	80.8269
YP_007332388.1	YP_007332388.1	putative major facilitator superfamily (MFS) drug efflux transporter	NC_020059.1:434226-435476	90.7199	-0.715627	-1.6422	0.288445	0.603226	192.29	36.8141	42.1711	91.6038
YP_007332792.1	YP_007332792.1	ATP synthase B chain (Subunit I)	NC_020059.1:857531-858022	26.3085	0.676621	1.59839	0.288442	0.603226	19.0927	20.7932	38.4058	26.9423
YP_007333614.1	YP_007333614.1	general L-amino acid transport system permease protein AapM	NC_020059.1:1695804-1696958	27.8404	-0.687394	-1.61037	0.288351	0.603226	42.9585	27.2697	19.5794	21.5538
YP_007332023.1	YP_007332023.1	pantothenate kinase	NC_020059.1:47944-48939	37.4982	-0.658558	-1.5785	0.289127	0.603292	64.7787	29.6558	28.6161	26.9423
YP_007332571.1	YP_007332571.1	3-ketoacyl-CoA thiolase	NC_020059.1:620160-621368	383.301	-0.671007	-1.59218	0.289887	0.603292	315.029	646.292	210.855	361.027
YP_007332669.1	YP_007332669.1	ankyrin repeat and protein kinase domain-containing protein	NC_020059.1:724700-725212	23.0891	0.712686	1.63885	0.289719	0.603292	17.7289	14.3166	22.5917	37.7192
YP_007333464.1	YP_007333464.1	recombination factor protein RarA	NC_020059.1:1545967-1547283	60.2496	0.570185	1.48471	0.28866	0.603292	52.5049	42.2681	70.7872	75.4384
YP_007336212.1	YP_007336212.1	family M24 metallopeptidase	NC_020061.1:387784-389022	95.9304	0.600743	1.5165	0.289883	0.603292	101.6	47.722	121.242	113.158
YP_007336891.1	YP_007336891.1	CadC family transcriptional regulator	NC_020062.1:581079-582806	26.4871	-0.729874	-1.65849	0.289714	0.603292	19.7746	45.6768	13.555	26.9423
YP_007337372.1	YP_007337372.1	hypothetical protein	NC_020062.1:1091428-1092720	86.3979	-0.690367	-1.61369	0.289249	0.603292	175.243	48.4037	89.6136	32.3307
YP_007338080.1	YP_007338080.1	putative amino acid ABC transporter, substrate-binding protein	NC_020062.1:1878382-1879209	106.845	-1.01375	-2.01915	0.289147	0.603292	307.528	18.4071	42.1711	59.273
YP_007338129.1	YP_007338129.1	hypothetical protein	NC_020062.1:1924303-1924977	37.4085	0.62282	1.53988	0.289465	0.603292	30.6847	28.6332	57.9852	32.3307
YP_007332834.1	YP_007332834.1	enoyl-CoA hydratase	NC_020059.1:907197-907949	38.8282	-0.654441	-1.57401	0.290528	0.604299	30.0028	67.4925	30.8753	26.9423
YP_007334082.1	YP_007334082.1	small-conductance mechanosensitive channel	NC_020059.1:2179493-2182087	77.3915	0.606819	1.5229	0.290942	0.604833	35.4578	83.8544	98.6502	91.6038
YP_007334988.1	YP_007334988.1	sarcosine oxidase subunit beta	NC_020059.1:3093682-3094935	68.1294	0.565872	1.48028	0.291423	0.604853	47.0498	59.3116	74.5525	91.6038
YP_007335565.1	YP_007335565.1	glycosyl transferase	NC_020059.1:3733694-3734812	109.773	-0.664483	-1.585	0.291415	0.604853	210.019	69.8786	110.699	48.4961
YP_007338001.1	YP_007338001.1	tartrate dehydrogenase	NC_020062.1:1785430-1786476	20.1758	-0.769855	-1.7051	0.291219	0.604853	23.184	26.9288	9.03666	21.5538
YP_007332787.1	YP_007332787.1	cell wall hydrolase SleB	NC_020059.1:853894-855072	52.4253	0.583262	1.49823	0.29178	0.60494	48.4136	35.1098	72.2933	53.8846
YP_007337706.1	YP_007337706.1	transcriptional regulatory protein	NC_020062.1:1469747-1470355	30.1693	0.653878	1.57339	0.291682	0.60494	26.5934	20.4523	46.6894	26.9423
YP_007338171.1	YP_007338171.1	periplasmic binding protein/LacI transcriptional regulator	NC_020062.1:1974769-1975767	19.9462	-0.792921	-1.73258	0.291943	0.604952	38.1853	17.3844	18.8264	5.38846
YP_007332982.1	YP_007332982.1	ATP-binding protein	NC_020059.1:1053117-1054631	130.157	0.592019	1.50735	0.293005	0.605182	128.876	75.6734	186.758	129.323
YP_007333327.1	YP_007333327.1	NADH-quinone oxidoreductase subunit c	NC_020059.1:1413604-1414206	59.981	0.663706	1.58415	0.293469	0.605182	69.5519	18.4071	54.973	96.9922
YP_007333516.1	YP_007333516.1	long-chain fatty acid transport protein	NC_020059.1:1603217-1604476	166.85	-0.61593	-1.53255	0.293174	0.605182	253.66	154.074	92.6258	167.042
YP_007333705.1	YP_007333705.1	hypothetical protein	NC_020059.1:1788845-1789543	55.3291	-0.630007	-1.54757	0.293326	0.605182	98.8728	39.5411	45.1833	37.7192
YP_007337459.1	YP_007337459.1	putative erythritol ABC transporter, ATP-binding protein EryE	NC_020062.1:1183903-1185447	44.1539	0.634102	1.55197	0.292382	0.605182	25.9115	37.4959	32.3814	80.8269
YP_007337703.1	YP_007337703.1	AMP-dependent synthetase and ligase	NC_020062.1:1465138-1468533	818.391	-0.691901	-1.61541	0.293035	0.605182	1491.27	584.254	508.312	689.722
YP_007337759.1	YP_007337759.1	succinoglycan biosynthesis glycosyltransferase ExoW	NC_020062.1:1523057-1524016	397.75	-0.780304	-1.71749	0.293115	0.605182	940.996	106.352	268.841	274.811
YP_007337806.1	YP_007337806.1	branched-chain amino acid ABC transporter, substrate-binding protein	NC_020062.1:1583454-1584626	22.8215	-0.732481	-1.66149	0.292286	0.605182	22.5021	34.428	12.8019	21.5538
YP_007337849.1	YP_007337849.1	hypothetical protein	NC_020062.1:1633414-1634043	27.4989	-0.67483	-1.59641	0.293061	0.605182	30.6847	38.1776	19.5794	21.5538
YP_007337124.1	YP_007337124.1	bacterial regulatory protein, IclR family	NC_020062.1:834121-834906	28.3991	0.736181	1.66576	0.293675	0.605283	8.18257	33.4054	50.4547	21.5538
YP_007337996.1	YP_007337996.1	putative acetyltransferase	NC_020062.1:1780202-1781119	43.6807	-0.622406	-1.53944	0.294621	0.606906	49.0954	54.5394	22.5917	48.4961
YP_007333788.1	YP_007333788.1	high-affinity nickel transport protein	NC_020059.1:1873560-1874609	130.528	0.649775	1.56892	0.295227	0.607504	153.423	43.9724	179.227	145.488
YP_007334605.1	YP_007334605.1	inositol 2-dehydrogenase	NC_020059.1:2695316-2696407	43.8425	0.644574	1.56328	0.295131	0.607504	30.0028	32.0419	27.11	86.2153
YP_007332935.1	YP_007332935.1	histidinol-phosphate aminotransferase	NC_020059.1:1003102-1004160	42.6187	0.586893	1.50201	0.295819	0.608398	31.3665	34.7689	50.4547	53.8846
YP_007333796.1	YP_007333796.1	hypothetical protein	NC_020059.1:1883071-1884183	118.007	0.600089	1.51581	0.296054	0.608556	122.057	59.3116	118.23	172.431
YP_007335946.1	YP_007335946.1	DoxX family protein	NC_020061.1:88466-88870	62.1791	-0.707892	-1.63342	0.296334	0.608807	137.058	25.2245	59.4914	26.9423
YP_007333642.1	YP_007333642.1	acyl-[acyl-carrier-protein]-UDP-N-acetylglucosamine O-acyltransferase	NC_020059.1:1724732-1725547	28.1874	0.65366	1.57315	0.296786	0.609074	23.184	20.4523	42.1711	26.9423
YP_007336782.1	YP_007336782.1	feruloyl esterase	NC_020062.1:477508-478641	17.8907	-0.817609	-1.76248	0.29679	0.609074	10.9101	35.4506	9.03666	16.1654
YP_007337024.1	YP_007337024.1	bifunctional protein PutA	NC_020062.1:730676-734380	219.429	-0.663778	-1.58423	0.296939	0.609074	369.58	176.912	94.1319	237.092
YP_007332221.1	YP_007332221.1	deoxyribose-phosphate aldolase	NC_020059.1:269075-269848	29.2727	0.650377	1.56958	0.29778	0.609138	27.2752	16.7027	35.3936	37.7192
YP_007332860.1	YP_007332860.1	pyridoxamine 5'-phosphate oxidase	NC_020059.1:932675-933295	58.3713	0.58363	1.49861	0.298554	0.609138	59.3237	31.701	67.0219	75.4384
YP_007332944.1	YP_007332944.1	betaine aldehyde dehydrogenase	NC_020059.1:1012531-1014000	46.6234	0.657822	1.5777	0.298147	0.609138	15.0014	55.2212	67.775	48.4961
YP_007333548.1	YP_007333548.1	soluble pyridine nucleotide transhydrogenase	NC_020059.1:1636731-1638134	31.1244	-0.67961	-1.60171	0.298467	0.609138	36.1397	37.8367	12.8019	37.7192
YP_007334548.1	YP_007334548.1	ribosome-associated GTPase EngA	NC_020059.1:2636366-2637796	63.4438	0.611956	1.52833	0.29803	0.609138	59.3237	42.2681	114.464	37.7192
YP_007334776.1	YP_007334776.1	2-amninobenzoyl-CoA monooxygenase/reductase	NC_020059.1:2872361-2874679	67.8319	-0.561188	-1.47548	0.297652	0.609138	83.8714	80.1048	53.4669	53.8846
YP_007334901.1	YP_007334901.1	hypothetical protein	NC_020059.1:2998596-2998799	24.874	0.698233	1.62252	0.297456	0.609138	25.2296	11.9305	35.3936	26.9423
YP_007337134.1	YP_007337134.1	hypothetical protein	NC_020062.1:844645-844869	43.1571	0.5976	1.5132	0.297466	0.609138	40.9129	27.6106	60.9975	43.1077
YP_007337468.1	YP_007337468.1	diaminopimelate decarboxylase	NC_020062.1:1196315-1197559	63.8669	-0.601997	-1.51782	0.298294	0.609138	103.646	51.1307	41.418	59.273
YP_007337781.1	YP_007337781.1	cyclic nucleotide-binding protein	NC_020062.1:1551796-1552272	176.424	-0.652954	-1.57238	0.297392	0.609138	334.122	106.352	119.736	145.488
YP_007336978.1	YP_007336978.1	hypothetical protein	NC_020062.1:677502-677675	37.2161	0.71172	1.63776	0.298782	0.609281	46.3679	8.18091	51.2077	43.1077
YP_007333348.1	YP_007333348.1	putative lipoprotein translocase (LPT) family ABC transporter, permease protein	NC_020059.1:1435333-1436643	105.999	0.609657	1.5259	0.299443	0.609855	118.647	44.995	131.032	129.323
YP_007336779.1	YP_007336779.1	integral cytoplasmic membrane protein	NC_020062.1:474099-475502	20.198	-0.786046	-1.72434	0.299539	0.609855	12.2739	41.9272	15.8142	10.7769
YP_007337568.1	YP_007337568.1	putative amino acid ABC transporter, permease protein	NC_020062.1:1310156-1310989	20.1341	-0.762043	-1.69589	0.299354	0.609855	32.0484	23.5201	19.5794	5.38846
YP_007332591.1	YP_007332591.1	hypothetical protein	NC_020059.1:645942-646361	38.4306	-0.642161	-1.56066	0.299979	0.610427	62.0512	31.3602	22.5917	37.7192
YP_007332878.1	YP_007332878.1	homoserine kinase	NC_020059.1:948745-949710	27.0584	-0.698801	-1.62316	0.301245	0.611107	49.0954	21.134	21.8386	16.1654
YP_007334981.1	YP_007334981.1	phosphoglucomutase	NC_020059.1:3084495-3086123	120.557	-0.614169	-1.53068	0.300816	0.611107	213.429	85.5587	102.415	80.8269
YP_007335178.1	YP_007335178.1	electron transfer flavoprotein subunit alpha	NC_020059.1:3301982-3302911	56.6925	-0.565423	-1.47982	0.300998	0.611107	68.1881	69.5378	45.9364	43.1077
YP_007335399.1	YP_007335399.1	putative oxidoreductase	NC_020059.1:3529381-3530664	72.499	0.575605	1.4903	0.300655	0.611107	50.4592	59.9934	60.9975	118.546
YP_007336837.1	YP_007336837.1	phenylacetate-CoA ligase	NC_020062.1:536393-537703	28.1799	-0.71154	-1.63755	0.301266	0.611107	17.047	54.5394	19.5794	21.5538
YP_007337892.1	YP_007337892.1	putative polar amino acid ABC transporter, substrate-binding protein	NC_020062.1:1677847-1678674	47.8471	0.586045	1.50113	0.300514	0.611107	38.8672	33.4054	43.6772	75.4384
YP_007333825.1	YP_007333825.1	transcriptional regulator, MerR family	NC_020059.1:1909091-1909480	51.6043	0.56646	1.48089	0.301629	0.6112	38.1853	44.3133	70.0341	53.8846
YP_007334438.1	YP_007334438.1	LPS-associated cation exporter	NC_020059.1:2521069-2522130	18.6288	-0.761357	-1.69508	0.301567	0.6112	19.7746	29.6558	14.308	10.7769
YP_007332738.1	YP_007332738.1	oxidoreductase, aldo/keto reductase family	NC_020059.1:800601-801650	23.7679	0.713936	1.64027	0.302262	0.611234	10.2282	24.8836	38.4058	21.5538
YP_007333661.1	YP_007333661.1	glyoxalase/bleomycin resistance protein/dioxygenase	NC_020059.1:1744998-1745372	42.9779	0.593437	1.50884	0.301859	0.611234	41.5948	25.2245	51.2077	53.8846
YP_007333912.1	YP_007333912.1	isocitrate dehydrogenase, NADP-dependent	NC_020059.1:1993627-1994841	269.325	0.662694	1.58304	0.302758	0.611234	293.209	106.011	247.002	431.077
YP_007335528.1	YP_007335528.1	putative major facilitator superfamily (MFS) drug efflux transporter	NC_020059.1:3678879-3680135	22.9474	-0.713996	-1.64034	0.302496	0.611234	24.5477	36.1324	20.3325	10.7769
YP_007335732.1	YP_007335732.1	putative RND efflux transporter, MFP subunit	NC_020060.1:82268-83425	21.597	-0.792741	-1.73236	0.302653	0.611234	9.54634	48.7446	17.3203	10.7769
YP_007337401.1	YP_007337401.1	glutathione-dependent formaldehyde dehydrogenase	NC_020062.1:1123244-1124371	23.7785	-0.772578	-1.70832	0.302224	0.611234	10.2282	52.1533	16.5672	16.1654
YP_007337577.1	YP_007337577.1	isobutyryl-CoA dehydrogenase	NC_020062.1:1322648-1323784	23.4356	-0.72574	-1.65375	0.302412	0.611234	18.4108	40.2228	13.555	21.5538
YP_007332389.1	YP_007332389.1	lactoylglutathione lyase	NC_020059.1:435492-435878	36.0521	-0.986378	-1.9812	0.303097	0.611278	102.282	6.81743	13.555	21.5538
YP_007337666.1	YP_007337666.1	transcriptional regulator	NC_020062.1:1421507-1422208	21.6538	0.733572	1.66275	0.303063	0.611278	10.2282	21.8158	38.4058	16.1654
YP_007335594.1	YP_007335594.1	glutamate-5-semialdehyde dehydrogenase	NC_020059.1:3773308-3774591	38.3432	0.597653	1.51325	0.303994	0.612766	26.5934	34.0871	54.973	37.7192
YP_007332876.1	YP_007332876.1	putative cytochrome c oxidase biogenesis protein	NC_020059.1:946801-947541	22.566	-0.710001	-1.63581	0.304375	0.613212	25.9115	29.9967	12.8019	21.5538
YP_007333634.1	YP_007333634.1	UMP kinase	NC_020059.1:1715800-1716519	27.3379	0.668544	1.58947	0.305026	0.61374	26.5934	16.021	45.1833	21.5538
YP_007335814.1	YP_007335814.1	putative dihydroxyacetone kinase subunit DhaL	NC_020060.1:171427-172068	21.5745	-0.762621	-1.69657	0.305186	0.61374	13.6376	40.5637	10.5428	21.5538
YP_007336171.1	YP_007336171.1	putative polyamine/opine/phosphonate ABC transporter, permease protein	NC_020061.1:338596-340368	32.6017	-0.661448	-1.58167	0.305013	0.61374	24.5477	57.9481	26.3569	21.5538
YP_007336584.1	YP_007336584.1	siderophore ABC transporter, substrate-binding protein	NC_020062.1:248011-249171	18.5276	-0.839046	-1.78887	0.305275	0.61374	6.81881	45.3359	16.5672	5.38846
YP_007332153.1	YP_007332153.1	cytochrome o ubiquinol oxidase subunit I	NC_020059.1:194378-196381	234.182	-0.583578	-1.49856	0.306227	0.614314	297.982	274.401	197.3	167.042
YP_007333043.1	YP_007333043.1	two-component response regulator protein	NC_020059.1:1108072-1108743	86.5901	0.634546	1.55245	0.306294	0.614314	101.6	32.3828	142.327	70.0499
YP_007333678.1	YP_007333678.1	nitrite/sulfite reductase	NC_020059.1:1762267-1763946	51.9247	0.56575	1.48016	0.306359	0.614314	33.4122	48.7446	66.2688	59.273
YP_007334162.1	YP_007334162.1	transcriptional regulator, TetR family	NC_020059.1:2258548-2259162	25.1295	0.666231	1.58692	0.306022	0.614314	22.5021	15.6801	35.3936	26.9423
YP_007335518.1	YP_007335518.1	4-hydroxy-3-methylbut-2-en-1-yl diphosphate synthase	NC_020059.1:3667786-3669132	138.413	0.673676	1.59513	0.306075	0.614314	171.834	33.4054	186.758	161.654
YP_007332589.1	YP_007332589.1	hypothetical protein	NC_020059.1:642369-643244	238.454	0.640858	1.55926	0.307228	0.615314	265.934	94.7622	329.085	264.034
YP_007333758.1	YP_007333758.1	transcriptional regulator	NC_020059.1:1842548-1843468	23.3916	-0.696695	-1.62079	0.307337	0.615314	31.3665	30.3376	21.0855	10.7769
YP_007335691.1	YP_007335691.1	hypothetical protein	NC_020060.1:40578-41489	27.3283	-0.662248	-1.58255	0.307064	0.615314	27.2752	40.9046	19.5794	21.5538
YP_007332353.1	YP_007332353.1	hypothetical protein	NC_020059.1:402260-402547	36.4831	0.646144	1.56498	0.307576	0.615472	41.5948	14.6575	51.9608	37.7192
YP_007334308.1	YP_007334308.1	repressor protein C	NC_020059.1:2402672-2403460	35.246	-0.609701	-1.52594	0.307873	0.615746	47.7317	39.2002	27.11	26.9423
YP_007336882.1	YP_007336882.1	ribitol 2-dehydrogenase (RDH)	NC_020062.1:573185-573910	24.6859	-0.701224	-1.62588	0.308178	0.616037	43.6404	20.1114	18.8264	16.1654
YP_007333221.1	YP_007333221.1	hypothetical protein	NC_020059.1:1295555-1296685	36.2088	0.610398	1.52668	0.308648	0.616581	23.184	29.9967	32.3814	59.273
YP_007334206.1	YP_007334206.1	hypothetical protein	NC_020059.1:2306156-2306677	25.5358	-0.715616	-1.64218	0.308931	0.616581	48.4136	16.3618	15.8142	21.5538
YP_007335366.1	YP_007335366.1	ammonium transporter	NC_020059.1:3497216-3498583	18.6104	-0.80348	-1.74531	0.308809	0.616581	8.86446	41.2454	13.555	10.7769
YP_007334790.1	YP_007334790.1	organic hydroperoxide resistance protein	NC_020059.1:2887860-2888288	162.014	0.635709	1.5537	0.309157	0.61671	189.563	55.562	192.782	210.15
YP_007335411.1	YP_007335411.1	hypothetical protein	NC_020059.1:3543718-3544026	75.8026	0.580375	1.49524	0.309594	0.617264	82.5076	36.4732	92.6258	91.6038
YP_007332918.1	YP_007332918.1	pyruvate phosphate dikinase protein	NC_020059.1:985748-988414	90.771	0.548434	1.4625	0.310098	0.617947	77.0526	69.5378	130.279	86.2153
YP_007333259.1	YP_007333259.1	3-oxoacyl-[acyl-carrier-protein] synthase 3	NC_020059.1:1336042-1337073	56.246	0.611511	1.52786	0.310683	0.618793	65.4606	21.8158	73.0463	64.6615
YP_007336165.1	YP_007336165.1	hypothetical protein	NC_020061.1:331703-332197	18.3762	-0.765864	-1.70039	0.311167	0.619437	31.3665	19.4297	17.3203	5.38846
YP_007332077.1	YP_007332077.1	iron response regulator Irr	NC_020059.1:111603-112019	229.139	0.613298	1.52975	0.311986	0.619597	244.795	107.374	305.74	258.646
YP_007334754.1	YP_007334754.1	transcriptional regulator, AraC family protein	NC_020059.1:2846615-2847376	18.2194	0.73921	1.66926	0.311677	0.619597	10.9101	15.6801	30.1222	16.1654
YP_007335350.1	YP_007335350.1	amino acid ABC transporter, permease protein	NC_020059.1:3481172-3482050	23.1259	-0.792901	-1.73256	0.311828	0.619597	6.81881	52.8351	11.2958	21.5538
YP_007336504.1	YP_007336504.1	hypothetical protein	NC_020062.1:172309-172731	32.2621	-0.62885	-1.54633	0.312053	0.619597	49.7773	31.3602	26.3569	21.5538
YP_007337923.1	YP_007337923.1	putative amino acid isomerase	NC_020062.1:1705153-1705974	18.4165	0.75316	1.68548	0.311614	0.619597	6.81881	18.0662	21.8386	26.9423
YP_007334961.1	YP_007334961.1	lysophospholipase L2 protein	NC_020059.1:3058200-3059174	30.1656	-0.64019	-1.55853	0.312838	0.619877	45.686	31.701	27.11	16.1654
YP_007335693.1	YP_007335693.1	putative ATP-dependent endonuclease, OLD family	NC_020060.1:42467-44251	39.3104	-0.62551	-1.54276	0.312448	0.619877	32.0484	67.4925	36.1466	21.5538
YP_007335886.1	YP_007335886.1	hypothetical protein	NC_020061.1:20887-22161	36.3106	-0.630924	-1.54856	0.312728	0.619877	44.3223	41.2454	16.5672	43.1077
YP_007337052.1	YP_007337052.1	hypothetical protein	NC_020062.1:758749-758994	47.371	0.941644	1.92072	0.312733	0.619877	47.0498	4.09046	79.0708	59.273
YP_007334565.1	YP_007334565.1	xanthine dehydrogenase, molybdopterin binding subunit	NC_020059.1:2653343-2655682	74.1793	-0.565721	-1.48013	0.313167	0.62021	86.5989	88.6266	40.665	80.8269
YP_007338106.1	YP_007338106.1	mannonate dehydratase protein	NC_020062.1:1902377-1903351	52.4167	0.571971	1.48655	0.313459	0.620468	53.8686	28.6332	62.5036	64.6615
YP_007334528.1	YP_007334528.1	choline ABC transporter, substrate-binding protein ChoX	NC_020059.1:2615632-2616588	145.092	-0.668038	-1.58891	0.31432	0.620901	306.165	61.3568	121.242	91.6038
YP_007335032.1	YP_007335032.1	alanine racemase	NC_020059.1:3141744-3142769	31.745	0.615184	1.53175	0.314323	0.620901	18.4108	29.3149	36.1466	43.1077
YP_007336004.1	YP_007336004.1	hypothetical protein	NC_020061.1:156178-156771	34.9826	0.599607	1.5153	0.314065	0.620901	23.8658	28.2923	33.8875	53.8846
YP_007337511.1	YP_007337511.1	putative IS110 family transposase, IS1111 group	NC_020062.1:1254092-1255117	40.3468	-0.581731	-1.49664	0.31413	0.620901	50.4592	47.722	30.8753	32.3307
YP_007336699.1	YP_007336699.1	sodium-dependent phosphate transporter	NC_020062.1:383546-385231	32.6407	-0.621483	-1.53846	0.314595	0.621119	42.9585	40.5637	30.8753	16.1654
YP_007333555.1	YP_007333555.1	putative aminotransferase	NC_020059.1:1644242-1645462	157.179	0.606493	1.52255	0.315118	0.621237	177.289	64.4247	182.239	204.761
YP_007334409.1	YP_007334409.1	DNA primase	NC_020059.1:2491578-2493563	28.4069	-0.648404	-1.56743	0.315139	0.621237	28.639	43.9724	24.8508	16.1654
YP_007335052.1	YP_007335052.1	gamma-aminobutyraldehyde dehydrogenase	NC_020059.1:3163344-3164771	35.1599	-0.705607	-1.63083	0.315043	0.621237	27.2752	56.5846	8.28361	48.4961
YP_007338064.1	YP_007338064.1	putative beta-glucosidase	NC_020062.1:1858106-1860466	48.8665	-0.588839	-1.50404	0.315394	0.621421	48.4136	66.8108	26.3569	53.8846
YP_007332487.1	YP_007332487.1	GSCFA domain-containing protein	NC_020059.1:533737-534789	75.835	-0.614937	-1.53149	0.316406	0.62248	137.058	54.8803	79.0708	32.3307
YP_007333472.1	YP_007333472.1	putative nuclease	NC_020059.1:1554228-1555241	19.8555	-0.717398	-1.64421	0.316622	0.62248	27.2752	23.1793	12.8019	16.1654
YP_007334849.1	YP_007334849.1	MutT/nudix family protein	NC_020059.1:2947580-2948038	19.835	-0.73345	-1.66261	0.316487	0.62248	23.184	25.5654	9.03666	21.5538
YP_007335776.1	YP_007335776.1	sugar ABC transporter, substrate-binding protein TeuB	NC_020060.1:129174-130262	56.9615	0.5964	1.51194	0.316551	0.62248	23.8658	62.0386	55.7261	86.2153
YP_007336556.1	YP_007336556.1	two component sensor kinase	NC_020062.1:221068-222423	21.214	-0.741679	-1.67212	0.31674	0.62248	26.5934	24.5427	6.7775	26.9423
YP_007335844.1	YP_007335844.1	putative transcriptional regulator, XRE family	NC_020060.1:200713-200931	20.89	0.746358	1.67755	0.318376	0.625027	23.184	8.18091	41.418	10.7769
YP_007336192.1	YP_007336192.1	putative tryptophan 2-monooxygenase	NC_020061.1:364007-365608	79.348	-0.536284	-1.45023	0.318523	0.625027	101.6	88.6266	62.5036	64.6615
YP_007336374.1	YP_007336374.1	oxidoreductase, zinc-binding dehydrogenase family	NC_020062.1:12355-12861	27.2869	-0.682139	-1.60452	0.318308	0.625027	42.2766	31.3602	30.1222	5.38846
YP_007337786.1	YP_007337786.1	putative peptide ABC transporter, permease protein	NC_020062.1:1559012-1560187	29.0074	-0.683724	-1.60628	0.319119	0.625877	27.9571	40.5637	9.78972	37.7192
YP_007332475.1	YP_007332475.1	putative beta-Ig-H3/fasciclin	NC_020059.1:520967-521524	24.0687	-0.67341	-1.59484	0.320339	0.626979	35.4578	24.2019	15.0611	21.5538
YP_007332528.1	YP_007332528.1	polyphosphate kinase	NC_020059.1:574229-575110	140.696	0.622222	1.53924	0.319869	0.626979	168.425	46.6994	186.005	161.654
YP_007334043.1	YP_007334043.1	uroporphyrin-III C-methyltransferase	NC_020059.1:2138232-2139080	26.4616	-0.660336	-1.58045	0.320496	0.626979	43.6404	24.2019	21.8386	16.1654
YP_007336220.1	YP_007336220.1	polar amino acid uptake ABC transporter, periplasmic binding protein	NC_020061.1:394555-395391	85.9895	0.535323	1.44927	0.320371	0.626979	71.5975	64.0838	84.3422	123.935
YP_007336525.1	YP_007336525.1	NADPH:quinone reductase	NC_020062.1:189898-190971	43.719	-0.646786	-1.56568	0.320212	0.626979	84.5533	28.9741	45.1833	16.1654
YP_007332975.1	YP_007332975.1	ErfK/YbiS/YcfS/YnhG family protein	NC_020059.1:1048053-1048784	54.9965	-0.580955	-1.49584	0.32086	0.627054	87.2808	50.7898	54.973	26.9423
YP_007334670.1	YP_007334670.1	two-component sensor histidine kinase protein	NC_020059.1:2755703-2756734	100.547	0.589537	1.50476	0.320757	0.627054	115.238	40.9046	116.724	129.323
YP_007334493.1	YP_007334493.1	hypothetical protein	NC_020059.1:2575218-2577290	46.0617	-0.562085	-1.4764	0.321058	0.627122	49.7773	61.3568	35.3936	37.7192
YP_007332466.1	YP_007332466.1	succinyl-diaminopimelate desuccinylase	NC_020059.1:512559-513752	48.3767	0.580731	1.49561	0.324519	0.628111	49.0954	24.5427	44.4302	75.4384
YP_007332716.1	YP_007332716.1	ABC transporter, ATP-binding protein	NC_020059.1:777724-779322	221.437	0.648017	1.56701	0.325155	0.628111	259.797	73.6282	363.726	188.596
YP_007332717.1	YP_007332717.1	putative oxidoreductase YdbC	NC_020059.1:779332-780210	29.4487	-0.660293	-1.5804	0.323921	0.628111	54.5505	21.4749	25.6039	16.1654
YP_007332817.1	YP_007332817.1	cyclopropane-fatty-acyl-phospholipid synthase protein	NC_020059.1:884435-885694	50.1545	-0.645779	-1.56458	0.322352	0.628111	98.1909	32.0419	54.22	16.1654
YP_007333147.1	YP_007333147.1	proline iminopeptidase	NC_020059.1:1222107-1223066	18.3962	-0.771405	-1.70693	0.325103	0.628111	24.5477	27.9515	21.0855	0
YP_007333854.1	YP_007333854.1	FeS assembly SUF system protein	NC_020059.1:1933530-1933910	104.081	0.640057	1.55839	0.323485	0.628111	130.239	26.2471	119.736	140.1
YP_007333907.1	YP_007333907.1	peroxisomal (S)-2-hydroxy-acid oxidase	NC_020059.1:1989397-1990542	33.5003	0.603988	1.51991	0.324641	0.628111	17.7289	32.3828	35.3936	48.4961
YP_007334432.1	YP_007334432.1	regulatory protein ArsR	NC_020059.1:2516320-2516622	50.0721	0.590487	1.50576	0.323575	0.628111	22.5021	56.2438	73.0463	48.4961
YP_007334600.1	YP_007334600.1	multiple sugar ABC transporter, ATP-binding protein GguA	NC_020059.1:2690401-2691939	168.556	0.61585	1.53246	0.324285	0.628111	198.427	59.3116	206.337	210.15
YP_007334655.1	YP_007334655.1	antibiotic biosynthesis monooxygenase	NC_020059.1:2745433-2745747	18.1636	0.712493	1.63863	0.3226	0.628111	13.6376	12.6122	24.8508	21.5538
YP_007334918.1	YP_007334918.1	hypothetical protein	NC_020059.1:3010879-3011184	28.7634	0.615932	1.53255	0.322573	0.628111	18.4108	25.9062	38.4058	32.3307
YP_007335269.1	YP_007335269.1	lysine exporter protein	NC_020059.1:3404946-3405584	20.8936	-0.708731	-1.63437	0.324632	0.628111	30.6847	20.7932	10.5428	21.5538
YP_007335985.1	YP_007335985.1	putative ISAs1 family transposase	NC_020061.1:131028-132173	92.5164	-0.569998	-1.48452	0.324558	0.628111	151.378	76.6961	88.1074	53.8846
YP_007336145.1	YP_007336145.1	putative IS66 family transposase, OrfC	NC_020061.1:301955-303553	50.6944	-0.563812	-1.47817	0.324653	0.628111	55.2324	70.9012	49.7016	26.9423
YP_007336458.1	YP_007336458.1	two-component sensor histidine kinase protein	NC_020062.1:109582-110991	26.8502	-0.964712	-1.95167	0.323266	0.628111	17.7289	67.8334	21.8386	0
YP_007336503.1	YP_007336503.1	hypothetical protein	NC_020062.1:169562-172147	56.2657	-0.550923	-1.46502	0.324612	0.628111	53.8686	82.15	45.9364	43.1077
YP_007336797.1	YP_007336797.1	hypothetical protein	NC_020062.1:492836-493117	119.165	0.671641	1.59288	0.323702	0.628111	151.378	26.588	207.09	91.6038
YP_007336926.1	YP_007336926.1	rhamnose ABC transporter, periplasmic rhamnose-binding protein RhaS	NC_020062.1:620592-621587	24.5328	-0.654987	-1.5746	0.32475	0.628111	34.0941	28.2923	19.5794	16.1654
YP_007337231.1	YP_007337231.1	FAD/FMN-dependent dehydrogenase	NC_020062.1:940932-943967	107.459	-0.556214	-1.47041	0.322612	0.628111	144.559	111.124	60.9975	113.158
YP_007337384.1	YP_007337384.1	peptidase T	NC_020062.1:1104459-1105691	140.143	0.623789	1.54092	0.32426	0.628111	167.743	47.3811	216.127	129.323
YP_007337579.1	YP_007337579.1	short-chain dehydrogenase/reductase	NC_020062.1:1325585-1326358	32.9379	-0.614759	-1.5313	0.324887	0.628111	30.6847	48.4037	20.3325	32.3307
YP_007337915.1	YP_007337915.1	oxidoreductase, Gfo/Idh/MocA family	NC_020062.1:1699348-1700382	22.5456	-0.707851	-1.63337	0.322296	0.628111	23.8658	30.3376	9.03666	26.9423
YP_007332332.1	YP_007332332.1	hypothetical protein	NC_020059.1:381695-382135	184.45	0.620202	1.53709	0.326085	0.628789	216.838	63.7429	209.349	247.869
YP_007332352.1	YP_007332352.1	NADH dehydrogenase	NC_020059.1:401167-402147	105.672	0.56506	1.47945	0.325971	0.628789	115.238	52.8351	146.846	107.769
YP_007333620.1	YP_007333620.1	putative hydrolase	NC_020059.1:1702501-1703265	39.9756	0.58739	1.50253	0.326487	0.628789	31.3665	27.6106	30.8753	70.0499
YP_007335273.1	YP_007335273.1	dihydrolipoyllysine-residue succinyltransferase	NC_020059.1:3407643-3408884	108.151	-0.557567	-1.47178	0.326217	0.628789	167.061	92.3761	70.7872	102.381
YP_007336908.1	YP_007336908.1	transcriptional regulator, AraC family	NC_020062.1:601988-602737	41.5382	-0.594572	-1.51002	0.325689	0.628789	66.8244	33.7463	27.863	37.7192
YP_007337997.1	YP_007337997.1	acetylornithine deacetylase (ArgE)	NC_020062.1:1781336-1782460	18.6264	-0.720105	-1.6473	0.326473	0.628789	21.1383	25.9062	11.2958	16.1654
[truncated: 4,289 more rows]

## Sheet: onfD diff_expr
ID	name	description	locus	baseMean	log2FoldChange	FoldChange	pvalue	padj	CIAT-control-1	CIAT-control-2	araC_control_1	araC_control_2
YP_007335709.1	YP_007335709.1	hypothetical protein	NC_020060.1:60228-60530	64.2604	4.23542	18.836	6.96815e-13	2.68134e-09	3.40941	5.79481	140.068	107.769
YP_007333423.1	YP_007333423.1	30S ribosomal protein S 12	NC_020059.1:1516428-1516799	237.538	4.00243	16.027	4.36444e-11	5.59812e-08	17.7289	22.8384	602.444	307.142
YP_007334251.1	YP_007334251.1	hypothetical protein	NC_020059.1:2351704-2352150	62.0293	3.97598	15.7359	7.9364e-11	6.41e-08	2.72752	7.1583	87.3544	150.877
YP_007332296.1	YP_007332296.1	50S ribosomal protein L35	NC_020059.1:342487-342690	147.322	3.84859	14.4059	8.329e-11	6.41e-08	18.4108	10.9079	365.985	193.984
YP_007332000.1	YP_007332000.1	transcriptional regulator, HxlR family	NC_020059.1:18740-19171	120.278	3.84769	14.3969	1.71281e-11	3.29545e-08	15.0014	9.5444	273.359	183.208
YP_007334889.1	YP_007334889.1	50S ribosomal protein L31	NC_020059.1:2987912-2988133	247.124	3.78268	13.7626	7.43684e-09	1.78856e-06	35.4578	11.5896	623.53	317.919
YP_007334606.1	YP_007334606.1	regulatory protein ArsR	NC_020059.1:2696561-2696875	185.895	3.75085	13.4622	7.45842e-10	3.5875e-07	27.9571	10.567	349.418	355.638
YP_007335513.1	YP_007335513.1	50S ribosomal protein L32	NC_020059.1:3663902-3664087	254.764	3.73585	13.3231	3.38598e-09	1.10045e-06	36.8216	14.9983	606.209	361.027
YP_007335710.1	YP_007335710.1	hypothetical protein	NC_020060.1:60579-61166	160.288	3.69641	12.9637	1.83149e-10	1.1746e-07	12.2739	22.8384	336.616	269.423
YP_007332405.1	YP_007332405.1	30S ribosomal protein S20	NC_020059.1:450709-450984	133.346	3.60161	12.1393	2.50825e-10	1.37882e-07	17.047	15.3392	317.789	183.208
YP_007333429.1	YP_007333429.1	50S ribosomal protein L4/L1	NC_020059.1:1522036-1522656	141.281	3.41268	10.6492	4.14262e-09	1.22622e-06	15.6833	22.8384	343.393	183.208
YP_007332290.1	YP_007332290.1	putative rubrerythrin	NC_020059.1:338183-339166	592.469	3.40016	10.5572	7.76159e-08	1.29855e-05	102.964	49.7672	1031.69	1185.46
YP_007335590.1	YP_007335590.1	putative acetyltransferase	NC_020059.1:3769560-3770195	146.772	3.38754	10.4653	5.31907e-09	1.46198e-06	18.4108	22.4975	362.973	183.208
YP_007333427.1	YP_007333427.1	30S ribosomal protein S10	NC_020059.1:1521033-1521341	167.811	3.35781	10.2518	5.91258e-09	1.51677e-06	26.5934	21.4749	396.86	226.315
YP_007333424.1	YP_007333424.1	30S ribosomal protein S7	NC_020059.1:1516881-1517351	99.2126	3.34445	10.1574	1.71051e-09	6.58206e-07	12.2739	16.7027	211.608	156.265
YP_007332291.1	YP_007332291.1	hypothetical protein	NC_020059.1:339398-339586	203.884	3.3388	10.1176	9.18103e-09	2.07815e-06	36.8216	21.8158	406.65	350.25
YP_007334608.1	YP_007334608.1	ATP-dependent Clp protease proteolytic subunit 2	NC_020059.1:2697276-2697899	122.763	3.32062	9.99094	2.30677e-08	4.43823e-06	25.9115	9.5444	213.115	242.481
YP_007332295.1	YP_007332295.1	hypothetical protein	NC_020059.1:342200-342319	31.2812	3.27134	9.65546	1.10389e-06	8.32893e-05	6.13693	3.06784	83.5891	32.3307
YP_007335708.1	YP_007335708.1	transcriptional regulator, TetR family	NC_020060.1:59532-60122	243.61	3.22889	9.37543	5.11579e-07	5.0336e-05	54.5505	16.3618	494.004	409.523
YP_007337395.1	YP_007337395.1	tagatose-1,6-bisphosphate aldolase	NC_020062.1:1116941-1117882	150.124	3.22578	9.35529	1.05336e-08	2.25185e-06	17.7289	28.9741	262.816	290.977
YP_007332500.1	YP_007332500.1	fructose ABC transporter, substrate-binding protein FrcB	NC_020059.1:547253-548278	643.976	3.21059	9.25728	2.74109e-07	3.2766e-05	124.102	68.5151	1176.27	1207.01
YP_007332297.1	YP_007332297.1	50S ribosomal protein L20	NC_020059.1:342728-343132	111.724	3.17428	9.02718	7.74948e-07	6.4301e-05	26.5934	8.18091	298.963	113.158
YP_007333438.1	YP_007333438.1	50S ribosomal protein L14	NC_020059.1:1526345-1526713	327.018	3.16435	8.96528	2.4146e-07	3.19309e-05	66.1425	36.8141	709.378	495.738
YP_007333450.1	YP_007333450.1	30S ribosomal protein S13	NC_020059.1:1533138-1533506	464.612	3.16421	8.96442	3.92913e-06	0.00021912	105.01	28.6332	1121.3	603.507
YP_007333445.1	YP_007333445.1	30S ribosomal protein S5	NC_020059.1:1529417-1529986	116.082	3.15435	8.90337	1.47456e-08	2.98638e-06	15.0014	23.5201	237.212	188.596
YP_007335088.1	YP_007335088.1	translation initiation factor IF-1	NC_020059.1:3199737-3199955	69.373	3.13626	8.79239	5.54335e-08	9.69582e-06	15.6833	8.18091	156.635	96.9922
YP_007333419.1	YP_007333419.1	50S ribosomal protein L7/L 12	NC_020059.1:1506339-1506722	245.597	3.11522	8.6651	2.46228e-07	3.19309e-05	51.1411	29.9967	561.779	339.473
YP_007332483.1	YP_007332483.1	ribonuclease P protein component	NC_020059.1:527507-527908	335.612	3.11165	8.64372	2.80997e-07	3.2766e-05	65.4606	44.995	747.031	484.961
YP_007338142.1	YP_007338142.1	hypothetical protein	NC_020062.1:1938955-1939275	180.156	3.0956	8.5481	1.21366e-07	1.86807e-05	37.5035	24.2019	416.439	242.481
YP_007333439.1	YP_007333439.1	50S ribosomal protein L24	NC_020059.1:1526725-1527033	83.844	3.07293	8.4148	3.51356e-07	3.97652e-05	21.8202	7.49917	187.511	118.546
YP_007335031.1	YP_007335031.1	putative sugar ABC transporter, ATP-binding protein	NC_020059.1:3140054-3141577	244.635	3.03382	8.18977	2.64489e-07	3.2766e-05	32.7303	53.1759	499.276	393.357
YP_007332001.1	YP_007332001.1	short chain dehydrogenase/reductase	NC_020059.1:19261-20076	184.639	3.03175	8.17799	2.48941e-07	3.19309e-05	32.0484	33.7463	451.833	220.927
YP_007332212.1	YP_007332212.1	putative riboflavin biosynthesis protein	NC_020059.1:261067-261603	109.341	3.027	8.15112	1.62183e-07	2.40031e-05	27.2752	12.6122	230.435	167.042
YP_007336999.1	YP_007336999.1	ABC transporter, substrate-binding protein	NC_020062.1:700726-701730	155.058	3.02615	8.14631	4.71708e-07	4.90576e-05	14.3195	39.2002	270.347	296.365
YP_007333451.1	YP_007333451.1	30S ribosomal protein S11	NC_020059.1:1533638-1534027	203.704	3.01665	8.09287	9.82085e-08	1.57461e-05	38.1853	36.1324	417.193	323.307
YP_007333440.1	YP_007333440.1	50S ribosomal protein L5	NC_020059.1:1527026-1527583	247.628	3.0063	8.03502	1.70725e-07	2.43315e-05	42.2766	47.722	490.992	409.523
YP_007332334.1	YP_007332334.1	hypothetical protein	NC_020059.1:383310-383483	40.4093	2.95962	7.77917	5.57585e-07	5.23314e-05	6.13693	8.52178	71.5402	75.4384
YP_007333428.1	YP_007333428.1	50S ribosomal protein L3	NC_020059.1:1521381-1522022	180.645	2.94809	7.71725	4.15856e-07	4.57203e-05	27.2752	40.9046	411.921	242.481
YP_007333425.1	YP_007333425.1	translation elongation factor G	NC_020059.1:1517382-1519481	859.109	2.9447	7.69917	1.98002e-05	0.000816005	64.0968	223.612	1995.6	1153.13
YP_007333173.1	YP_007333173.1	30S ribosomal protein S6	NC_020059.1:1245341-1245787	92.0965	2.92994	7.6208	5.23243e-07	5.0336e-05	12.9557	22.4975	225.163	107.769
YP_007333904.1	YP_007333904.1	30S ribosomal protein S4	NC_020059.1:1985675-1986292	324.696	2.91324	7.5331	1.24005e-05	0.000548474	90.0083	25.5654	725.192	458.019
YP_007332750.1	YP_007332750.1	chaperonin GroEL	NC_020059.1:811385-813025	3502.43	2.83656	7.14313	1.20641e-06	8.92741e-05	825.758	593.457	6205.17	6385.32
YP_007333444.1	YP_007333444.1	50S ribosomal protein L18	NC_020059.1:1528923-1529285	58.0234	2.83523	7.13655	5.03189e-07	5.0336e-05	8.86446	14.3166	90.3666	118.546
YP_007337009.1	YP_007337009.1	N-acetylmuramic acid 6-phosphate etherase	NC_020062.1:711380-712303	106.668	2.82521	7.08715	3.15352e-06	0.000189606	9.54634	32.3828	179.98	204.761
YP_007333563.1	YP_007333563.1	putative phage transcriptional regulator AlpA	NC_020059.1:1653592-1653801	127.739	2.81175	7.02138	4.494e-07	4.80359e-05	34.0941	20.1114	230.435	226.315
YP_007335591.1	YP_007335591.1	putative acetyltransferase	NC_020059.1:3770192-3770779	69.9924	2.8091	7.00845	8.7745e-07	6.75285e-05	18.4108	11.9305	163.413	86.2153
YP_007333204.1	YP_007333204.1	nucleoside diphosphate kinase	NC_020059.1:1279597-1280019	88.6076	2.8065	6.99587	8.5786e-07	6.73683e-05	21.1383	17.0436	213.868	102.381
YP_007333426.1	YP_007333426.1	elongation factor Tu	NC_020059.1:1519548-1520723	566.518	2.79607	6.94547	4.02705e-06	0.000221372	107.737	124.077	1155.94	878.318
YP_007335711.1	YP_007335711.1	chorismate mutase	NC_020060.1:61304-61600	69.1543	2.78748	6.90422	2.75093e-06	0.000168025	21.1383	8.86266	160.401	86.2153
YP_007335348.1	YP_007335348.1	50S ribosomal protein L19	NC_020059.1:3479476-3480018	251.753	2.77726	6.85547	6.85871e-06	0.000347267	66.8244	37.4959	600.938	301.754
YP_007332751.1	YP_007332751.1	chaperonin GroES	NC_020059.1:813099-813395	1147.26	2.77282	6.83443	8.01064e-06	0.000393255	282.981	187.82	2221.51	1896.74
YP_007335204.1	YP_007335204.1	50S ribosomal protein L28	NC_020059.1:3326350-3326649	282.873	2.77065	6.82416	3.82971e-05	0.00138825	87.2808	23.861	675.49	344.861
YP_007333443.1	YP_007333443.1	50S ribosomal protein L6	NC_020059.1:1528377-1528910	163.883	2.73891	6.67565	7.09663e-07	6.27692e-05	34.0941	38.8593	318.542	264.034
YP_007332544.1	YP_007332544.1	transcriptional regulatory protein	NC_020059.1:591808-592716	63.3826	2.73522	6.65861	7.37841e-07	6.30936e-05	12.9557	15.6801	133.291	91.6038
YP_007333005.1	YP_007333005.1	transcriptional repressor RcnR	NC_020059.1:1073720-1073992	32.4883	2.70747	6.53175	1.11692e-05	0.000505636	8.18257	6.13568	61.7505	53.8846
YP_007333402.1	YP_007333402.1	peptide chain release factor 2	NC_020059.1:1491856-1492884	102.048	2.70581	6.52424	1.5892e-06	0.000114164	25.9115	21.134	237.212	123.935
YP_007334607.1	YP_007334607.1	hypothetical protein	NC_020059.1:2696872-2697231	90.5914	2.69715	6.48518	2.01457e-05	0.000816005	32.0484	7.1583	145.34	177.819
YP_007337561.1	YP_007337561.1	class II aldolase/adducin family protein	NC_020062.1:1302098-1303177	106.397	2.6968	6.48363	7.17736e-07	6.27692e-05	24.5477	24.8836	219.892	156.265
YP_007337023.1	YP_007337023.1	alanine racemase	NC_020062.1:729434-730390	143.16	2.68301	6.42195	2.65852e-06	0.000165	40.9129	25.2245	312.518	193.984
YP_007333434.1	YP_007333434.1	30S ribosomal protein S3	NC_020059.1:1524480-1525205	147.605	2.67701	6.39531	3.26324e-06	0.000193184	21.8202	44.995	270.347	253.257
YP_007332885.1	YP_007332885.1	stress responsive alpha-beta barrel domain-containing protein	NC_020059.1:954321-954629	31.6793	2.67356	6.38004	1.69038e-05	0.000716693	8.18257	5.79481	53.4669	59.273
YP_007333418.1	YP_007333418.1	50S ribosomal protein L10	NC_020059.1:1505762-1506280	620.077	2.66807	6.35579	2.43378e-05	0.000945977	164.333	107.374	1416.5	792.103
YP_007332989.1	YP_007332989.1	transcriptional regulator, TetR family	NC_020059.1:1061083-1061694	81.7293	2.66439	6.33957	1.85293e-06	0.000125489	14.3195	23.861	170.19	118.546
YP_007333430.1	YP_007333430.1	50S ribosomal protein L23	NC_020059.1:1522653-1522946	42.5705	2.66196	6.32891	4.39698e-06	0.000238304	8.86446	10.9079	85.8483	64.6615
YP_007333432.1	YP_007333432.1	30S ribosomal protein S19	NC_020059.1:1523810-1524088	56.9053	2.64243	6.24382	1.85885e-06	0.000125489	10.9101	15.6801	98.6502	102.381
YP_007333859.1	YP_007333859.1	cysteine desulfurase	NC_020059.1:1939126-1940292	150.95	2.63228	6.20003	1.94012e-06	0.000128717	38.1853	34.428	310.259	220.927
YP_007332285.1	YP_007332285.1	putative acetyltransferase	NC_020059.1:334023-334544	26.5351	2.61653	6.13273	6.87037e-05	0.00221766	6.81881	4.7722	40.665	53.8846
YP_007335304.1	YP_007335304.1	GTP-binding protein TypA/BipA	NC_020059.1:3436755-3438572	238.596	2.61573	6.12932	1.69488e-05	0.000716693	46.3679	64.7656	573.828	269.423
YP_007332740.1	YP_007332740.1	transcriptional regulator, LysR family	NC_020059.1:802835-803734	36.9289	2.61471	6.125	3.75057e-05	0.00137449	4.09129	11.5896	51.2077	80.8269
YP_007334904.1	YP_007334904.1	50S ribosomal protein L36	NC_020059.1:3000520-3000645	61.1061	2.61454	6.12428	1.72893e-05	0.000723143	22.5021	6.81743	123.501	91.6038
YP_007337037.1	YP_007337037.1	thiamine biosynthesis protein ThiC	NC_020062.1:742783-744609	114.291	2.61129	6.1105	5.52852e-06	0.000293068	19.7746	35.1098	256.792	145.488
YP_007337925.1	YP_007337925.1	hydroxyquinol 1,2-dioxygenase	NC_020062.1:1706964-1707857	119.345	2.59196	6.02919	1.73977e-06	0.000121721	25.2296	33.4054	208.596	210.15
YP_007337770.1	YP_007337770.1	pyridoxal 4-dehydrogenase	NC_020062.1:1535545-1536564	219.103	2.58929	6.01803	9.28367e-06	0.000435935	64.0968	41.9272	457.857	312.53
YP_007333433.1	YP_007333433.1	50S ribosomal protein L23	NC_020059.1:1524091-1524480	61.6791	2.57652	5.96497	8.07359e-06	0.000393255	10.2282	20.1114	135.55	80.8269
YP_007333431.1	YP_007333431.1	50S ribosomal protein L23	NC_020059.1:1522958-1523794	278.561	2.55153	5.86256	3.5337e-05	0.00132016	45.0042	88.9674	608.469	371.804
YP_007333442.1	YP_007333442.1	30S ribosomal protein S8	NC_020059.1:1527935-1528333	86.6396	2.54109	5.82028	2.07202e-06	0.000135138	21.1383	23.1793	151.364	150.877
YP_007334465.1	YP_007334465.1	50S ribosomal protein L25, Ctc-form	NC_020059.1:2547258-2547875	280.493	2.53799	5.80779	1.09213e-05	0.000500301	66.8244	73.2873	502.288	479.573
YP_007338058.1	YP_007338058.1	putative polyamine ABC transporter, substrate-binding protein	NC_020062.1:1853112-1854188	197.107	2.52812	5.7682	6.30339e-05	0.00210917	71.5975	24.5427	439.031	253.257
YP_007337538.1	YP_007337538.1	30S ribosomal protein S21	NC_020062.1:1283203-1283439	19.0769	2.52212	5.74425	0.00105495	0.0176497	2.04564	6.13568	51.9608	16.1654
YP_007333441.1	YP_007333441.1	30S ribosomal protein S14	NC_020059.1:1527617-1527922	44.7968	2.51737	5.72538	2.01318e-05	0.000816005	15.0014	8.52178	96.3911	59.273
YP_007337061.1	YP_007337061.1	dihydrodipicolinate synthase protein	NC_020062.1:767885-768769	377.807	2.4741	5.55622	6.84972e-05	0.00221766	130.239	60.6751	652.146	668.169
YP_007333437.1	YP_007333437.1	30S ribosomal protein S17	NC_020059.1:1525880-1526119	189.208	2.4647	5.52011	9.26644e-06	0.000435935	53.1867	47.722	343.393	312.53
YP_007334749.1	YP_007334749.1	resistance nodulation cell division (RND) drug efflux pump, MFP component	NC_020059.1:2841765-2842952	333.962	2.46032	5.50337	0.000143334	0.0040009	105.01	62.7203	850.199	317.919
YP_007337645.1	YP_007337645.1	putative agmatinase	NC_020062.1:1398817-1399863	106.26	2.45827	5.49557	6.91579e-05	0.00221766	27.2752	28.6332	293.691	75.4384
YP_007333408.1	YP_007333408.1	elongation factor Tu	NC_020059.1:1497604-1498779	1228.07	2.44669	5.45164	0.000350091	0.00761102	466.407	130.213	2413.54	1902.13
YP_007337108.1	YP_007337108.1	transcriptional regulator, PadR family	NC_020062.1:819122-819448	89.3738	2.44532	5.44647	9.33112e-05	0.00280517	36.1397	11.2488	213.115	96.9922
YP_007337067.1	YP_007337067.1	periplasmic protein	NC_020062.1:775198-776184	148.186	2.43731	5.4163	1.05547e-05	0.000489331	46.3679	34.7689	290.679	220.927
YP_007333435.1	YP_007333435.1	50S ribosomal protein L16	NC_020059.1:1525242-1525655	56.5605	2.41163	5.32074	1.28269e-05	0.000560885	14.3195	17.3844	113.711	80.8269
YP_007334250.1	YP_007334250.1	3-demethylubiquinone-9 3-methyltransferase	NC_020059.1:2351240-2351707	31.8903	2.40774	5.30642	0.000221174	0.0055992	4.09129	11.2488	42.1711	70.0499
YP_007333365.1	YP_007333365.1	50S ribosomal protein L33	NC_020059.1:1451958-1452125	207.987	2.39562	5.26204	0.00117515	0.0194076	91.3721	7.84004	420.205	312.53
YP_007333541.1	YP_007333541.1	hypothetical protein	NC_020059.1:1631037-1631183	152.585	2.37912	5.20219	0.000104186	0.00308322	57.9599	26.2471	364.479	161.654
YP_007333740.1	YP_007333740.1	transcriptional regulator, HxlR family	NC_020059.1:1826778-1827302	41.8696	2.37498	5.18727	3.86025e-05	0.00138825	11.592	12.2714	84.3422	59.273
YP_007335628.1	YP_007335628.1	hypothetical protein	NC_020059.1:3805871-3806578	166.904	2.37008	5.16971	5.14713e-05	0.00175276	56.5961	37.4959	379.54	193.984
YP_007336435.1	YP_007336435.1	amino acid ABC transporter, substrate-binding protein	NC_020062.1:86167-87198	98.5964	2.36406	5.14819	3.92325e-05	0.00139408	16.3651	38.1776	156.635	183.208
YP_007334990.1	YP_007334990.1	30S ribosomal protein S21	NC_020059.1:3095719-3095931	211.029	2.35335	5.11009	0.000361977	0.00778149	90.0083	23.1793	466.894	264.034
YP_007333564.1	YP_007333564.1	putative regulatory prophage protein	NC_020059.1:1653882-1654979	193.122	2.34148	5.06821	3.38874e-05	0.00129108	55.2324	56.2438	391.589	269.423
YP_007335588.1	YP_007335588.1	50S ribosomal protein L21	NC_020059.1:3768812-3769129	326.168	2.32961	5.02668	0.000172683	0.00461553	124.784	57.6073	626.542	495.738
YP_007333446.1	YP_007333446.1	50S ribosomal protein L30	NC_020059.1:1530000-1530212	22.467	2.32713	5.01805	0.000758068	0.014092	5.45505	5.79481	30.1222	48.4961
YP_007334750.1	YP_007334750.1	lipase esterase	NC_020059.1:2843123-2843911	585.432	2.32675	5.01673	0.000563725	0.0109481	231.84	81.4683	1349.47	678.946
YP_007332002.1	YP_007332002.1	zinc-binding oxidoreductase protein	NC_020059.1:20148-21149	91.5746	2.32057	4.99531	8.89475e-05	0.00271643	17.7289	35.4506	216.127	96.9922
YP_007337262.1	YP_007337262.1	heavy metal efflux P-type ATPase	NC_020062.1:975169-977520	462.433	2.31597	4.97938	0.000133477	0.00377662	158.196	104.307	730.463	856.765
YP_007332565.1	YP_007332565.1	putative riboflavin biosynthesis protein	NC_020059.1:610965-611525	82.7998	2.30238	4.93272	6.43241e-05	0.00213379	32.7303	15.3392	110.699	172.431
YP_007337223.1	YP_007337223.1	putative alpha-N-arabinofuranosidase	NC_020062.1:931767-933275	274.071	2.29974	4.92371	0.000298242	0.00687208	110.465	44.6542	601.691	339.473
YP_007333375.1	YP_007333375.1	hypothetical protein	NC_020059.1:1465490-1465735	37.096	2.29175	4.89649	0.000789869	0.0145427	17.047	3.06784	47.4425	80.8269
YP_007333113.1	YP_007333113.1	hypothetical protein	NC_020059.1:1189319-1189468	71.3232	2.29001	4.89058	0.000309565	0.00696611	31.3665	10.9079	183.745	59.273
YP_007332788.1	YP_007332788.1	ATP synthase protein, subunit I	NC_020059.1:855386-855730	69.1627	1.53955	2.90705	0.00392414	0.0466052	33.4122	33.4054	118.23	91.6038
YP_007333933.1	YP_007333933.1	Hpt domain-containing protein	NC_020059.1:2017326-2017694	106.579	1.54901	2.92616	0.00403226	0.0470186	59.3237	41.9272	163.413	161.654
YP_007335093.1	YP_007335093.1	UDP-N-acetylglucosamine 1-carboxyvinyltransferase	NC_020059.1:3203098-3204390	102.347	1.5558	2.93996	0.00362629	0.0439692	52.5049	43.6315	140.821	172.431
YP_007335165.1	YP_007335165.1	transcriptional regulator, TetR family	NC_020059.1:3289901-3290488	170.388	2.27427	4.83753	0.000536168	0.0105804	79.7801	16.7027	310.259	274.811
YP_007334114.1	YP_007334114.1	transcriptional regulator, TetR family	NC_020059.1:2210400-2211017	50.0047	2.2708	4.8259	0.000153832	0.00425861	21.8202	8.86266	104.675	64.6615
YP_007333172.1	YP_007333172.1	30S ribosomal protein S18	NC_020059.1:1245080-1245328	29.1197	2.27073	4.82566	0.000557511	0.0108899	4.09129	11.9305	51.9608	48.4961
YP_007335002.1	YP_007335002.1	transcriptional regulator, LacI family	NC_020059.1:3109504-3110523	93.2381	2.26928	4.82083	3.59426e-05	0.00132987	35.4578	21.8158	170.19	145.488
YP_007334862.1	YP_007334862.1	hypothetical protein	NC_020059.1:2957266-2958129	127.014	2.26681	4.81259	4.68351e-05	0.00160912	48.4136	29.3149	241.731	188.596
YP_007337109.1	YP_007337109.1	hypothetical protein	NC_020062.1:819445-820017	70.3401	2.25236	4.76462	0.000387605	0.00824036	34.0941	8.18091	152.87	86.2153
YP_007333945.1	YP_007333945.1	LacI family transcriptional regulator/periplasmic binding protein	NC_020059.1:2037656-2038699	63.0353	2.25064	4.75892	3.94893e-05	0.00139408	16.3651	21.4749	90.3666	123.935
YP_007338249.1	YP_007338249.1	multicopper oxidase family protein	NC_020062.1:2062617-2064092	97.2695	2.24343	4.73521	0.000474716	0.00961426	20.4564	37.4959	271.853	59.273
YP_007335036.1	YP_007335036.1	transcriptional regulator, LacI family	NC_020059.1:3146222-3147247	78.716	2.22966	4.69024	0.000143483	0.0040009	27.9571	21.8158	195.041	70.0499
YP_007333452.1	YP_007333452.1	DNA-directed RNA polymerase, alpha subunit	NC_020059.1:1534131-1535141	366.172	2.22406	4.67205	0.000220354	0.0055992	101.6	120.668	762.845	479.573
YP_007333989.1	YP_007333989.1	glutathione S-transferase protein	NC_020059.1:2088321-2089013	49.9065	2.22301	4.66867	6.76877e-05	0.00221766	14.3195	16.021	72.2933	96.9922
YP_007333436.1	YP_007333436.1	50S ribosomal protein L29	NC_020059.1:1525667-1525867	47.3892	2.21975	4.65812	7.66936e-05	0.00243898	17.047	12.6122	79.0708	80.8269
YP_007332093.1	YP_007332093.1	ribosome maturation factor rimP	NC_020059.1:129443-130051	185.137	2.20434	4.60863	0.000702559	0.0131875	78.4163	33.0645	478.19	150.877
YP_007333546.1	YP_007333546.1	trigger factor	NC_020059.1:1634291-1635778	380.651	2.19763	4.58725	0.000280056	0.00661138	126.148	108.738	802.757	484.961
YP_007338176.1	YP_007338176.1	hypothetical protein	NC_020062.1:1980947-1981180	32.0459	2.19048	4.56459	0.000801947	0.0146947	14.3195	4.7722	44.4302	64.6615
YP_007335798.1	YP_007335798.1	transcriptional regulator, GntR family	NC_020060.1:151395-152084	393.357	2.18087	4.53428	0.000844396	0.0151834	173.198	64.0838	840.409	495.738
YP_007335393.1	YP_007335393.1	hypothetical protein	NC_020059.1:3522908-3523771	48.6916	2.17834	4.52632	0.000125297	0.00357142	12.2739	17.7253	67.775	96.9922
YP_007334267.1	YP_007334267.1	hypothetical protein	NC_020059.1:2369594-2369923	25.8877	2.17573	4.51815	0.00154545	0.0237875	11.592	4.7722	60.2444	26.9423
YP_007335479.1	YP_007335479.1	translation elongation factor P	NC_020059.1:3625277-3625846	96.4345	2.165	4.48465	8.0569e-05	0.00254123	35.4578	28.2923	198.053	123.935
YP_007334748.1	YP_007334748.1	resistance nodulation cell division (RND) drug efflux pump, inner membrane component	NC_020059.1:2838439-2841636	335.231	2.14959	4.43701	0.000663681	0.0125805	116.602	93.7396	807.275	323.307
YP_007333453.1	YP_007333453.1	50S ribosomal protein L17	NC_020059.1:1535190-1535612	70.9793	2.14697	4.42897	8.18475e-05	0.00256056	24.5477	23.1793	144.587	91.6038
YP_007333068.1	YP_007333068.1	magnesium transporter	NC_020059.1:1141202-1142575	170.249	2.14306	4.41697	0.000270765	0.00645155	76.3707	33.7463	290.679	280.2
YP_007334076.1	YP_007334076.1	transcriptional regulator, LysR family	NC_020059.1:2174025-2174924	312.899	2.13687	4.39808	0.00190816	0.0275003	156.833	32.0419	604.703	458.019
YP_007337394.1	YP_007337394.1	putative glucokinase	NC_020062.1:1115506-1116948	92.8622	2.13411	4.38967	0.000108076	0.00315058	23.184	37.155	133.291	177.819
YP_007334240.1	YP_007334240.1	N-formylglutamate amidohydrolase	NC_020059.1:2342509-2343276	59.3352	2.13162	4.38209	0.00010129	0.00302142	23.184	16.021	90.3666	107.769
YP_007334896.1	YP_007334896.1	inositol monophosphatase family protein	NC_020059.1:2994478-2995278	40.4486	2.13092	4.37997	0.000530589	0.0105243	10.2282	16.7027	97.1441	37.7192
YP_007335076.1	YP_007335076.1	RbsD/FucU family protein	NC_020059.1:3186214-3186669	93.4954	2.12153	4.35156	0.000239583	0.00587208	42.9585	18.4071	134.797	177.819
YP_007335029.1	YP_007335029.1	putative sugar ABC transporter, substrate-binding protein	NC_020059.1:3137966-3138880	125.663	2.10998	4.31684	0.000172722	0.00461553	42.9585	39.5411	145.34	274.811
YP_007336979.1	YP_007336979.1	chaperone protein HtpG	NC_020062.1:677915-679804	419.806	2.10756	4.30963	0.00169821	0.0253284	205.928	55.9029	786.943	630.449
YP_007332091.1	YP_007332091.1	hypothetical protein	NC_020059.1:127086-127778	83.7498	2.10745	4.30928	0.000234309	0.00581158	36.8216	20.4523	180.733	96.9922
YP_007334211.1	YP_007334211.1	transglycosylase protein	NC_020059.1:2310334-2310891	34.5336	2.10153	4.29163	0.000529325	0.0105243	8.18257	14.3166	61.7505	53.8846
YP_007335589.1	YP_007335589.1	50S ribosomal protein L27	NC_020059.1:3769162-3769431	152.882	2.0899	4.25717	0.000326691	0.00726651	66.8244	36.8141	319.295	188.596
YP_007333152.1	YP_007333152.1	cysteinyl-tRNA synthetase	NC_020059.1:1225068-1226459	45.5125	2.08582	4.24517	0.000421934	0.00882393	10.9101	20.1114	97.1441	53.8846
YP_007335699.1	YP_007335699.1	zinc-binding alcohol dehydrogenase	NC_020060.1:51348-52349	374.223	2.08382	4.23928	0.00320905	0.0403823	196.382	33.7463	706.366	560.4
YP_007337926.1	YP_007337926.1	2-oxo-hepta-3-ene-1,7-dioic acid hydratase	NC_020062.1:1707878-1708660	58.5999	2.06624	4.18793	0.000158766	0.00433559	23.8658	17.3844	106.934	86.2153
YP_007332085.1	YP_007332085.1	30S ribosomal protein S15	NC_020059.1:120781-121050	512.916	2.05988	4.16953	0.000934154	0.0163392	182.744	159.528	1122.05	587.342
YP_007335141.1	YP_007335141.1	aspartate kinase, monofunctional class	NC_020059.1:3267089-3268363	163.204	2.05815	4.16453	0.000300659	0.00688652	51.1411	62.0386	345.652	193.984
YP_007335545.1	YP_007335545.1	inositol ABC transporter, substrate-binding protein	NC_020059.1:3709001-3709957	65.7538	2.05272	4.14888	0.00291148	0.0376744	17.047	22.4975	24.0978	199.373
YP_007333715.1	YP_007333715.1	invasion associated locus B (IalB) family protein	NC_020059.1:1802611-1803270	313.499	2.05118	4.14446	0.000985685	0.0166356	145.923	63.7429	462.376	581.953
YP_007333287.1	YP_007333287.1	50S ribosomal protein L13	NC_020059.1:1361601-1362065	234.444	2.04939	4.13932	0.000590171	0.0113549	90.6902	70.2195	512.831	264.034
YP_007333417.1	YP_007333417.1	50S ribosomal protein L 1	NC_020059.1:1504732-1505430	135.961	2.04475	4.12602	0.000285475	0.00666261	57.9599	37.8367	275.618	172.431
YP_007334510.1	YP_007334510.1	7-cyano-7-deazaguanine reductase	NC_020059.1:2593154-2593618	36.6748	2.04149	4.1167	0.000902372	0.0159654	17.7289	8.18091	72.2933	48.4961
YP_007337562.1	YP_007337562.1	transcriptional regulator	NC_020062.1:1303348-1304121	62.7645	2.03945	4.1109	0.000244106	0.00594506	25.9115	19.4297	130.279	75.4384
YP_007334131.1	YP_007334131.1	acetolactate synthase, large subunit, biosynthetic type	NC_020059.1:2224501-2226294	192.136	2.03666	4.10294	0.000338802	0.00747112	80.462	53.1759	284.655	350.25
YP_007333792.1	YP_007333792.1	preprotein translocase subunit SecG	NC_020059.1:1878063-1878581	86.3038	2.02093	4.05845	0.000158867	0.00433559	32.0484	30.3376	158.895	123.935
YP_007335352.1	YP_007335352.1	3-isopropylmalate dehydratase, large subunit	NC_020059.1:3482326-3483735	168.083	2.01746	4.0487	0.000419249	0.00881976	69.5519	50.1081	347.911	204.761
YP_007333286.1	YP_007333286.1	30S ribosomal protein S9	NC_020059.1:1361128-1361598	63.6437	2.0146	4.04069	0.000308581	0.00696611	29.3209	17.0436	121.995	86.2153
YP_007337222.1	YP_007337222.1	transcriptional regulator, TrmB	NC_020062.1:930619-931548	89.6947	2.01328	4.037	0.000234671	0.00581158	27.2752	37.4959	175.462	118.546
YP_007332546.1	YP_007332546.1	putative acetyltransferase	NC_020059.1:594163-594738	105.255	2.00441	4.01226	0.000186544	0.00488315	42.9585	33.0645	167.178	177.819
YP_007335028.1	YP_007335028.1	putative sugar isomerase	NC_020059.1:3136649-3137701	112.049	1.99723	3.99233	0.000189594	0.00492945	37.5035	43.9724	194.288	172.431
YP_007332979.1	YP_007332979.1	organic hydroperoxide resistance transcriptional regulator OhrR	NC_020059.1:1050717-1051121	31.6247	1.99476	3.98549	0.00147729	0.0230146	15.0014	7.1583	50.4547	53.8846
YP_007332373.1	YP_007332373.1	peptide chain release factor 3	NC_020059.1:418287-419870	65.1373	1.97983	3.94447	0.00163163	0.0246216	8.86446	36.8141	134.044	80.8269
YP_007336622.1	YP_007336622.1	putative oxidoreductase protein	NC_020062.1:295380-296024	33.095	1.97579	3.93344	0.000969076	0.016516	10.9101	12.6122	54.973	53.8846
YP_007336787.1	YP_007336787.1	hypothetical protein	NC_020062.1:483109-483585	196.125	1.97067	3.91951	0.00115827	0.0192944	100.237	40.2228	358.454	285.588
YP_007332415.1	YP_007332415.1	co-chaperone GrpE	NC_020059.1:460668-461309	292.035	1.95716	3.88296	0.00332989	0.0412007	161.606	40.9046	539.94	425.688
YP_007335620.1	YP_007335620.1	3-isopropylmalate dehydrogenase	NC_020059.1:3798319-3799431	84.5113	1.95146	3.86766	0.000294133	0.00681821	27.2752	34.7689	119.736	156.265
YP_007333903.1	YP_007333903.1	glutaminase A	NC_020059.1:1984674-1985603	32.839	1.94886	3.86071	0.00288745	0.0376641	4.77317	17.7253	54.973	53.8846
YP_007335497.1	YP_007335497.1	thiamin/thiamine pyrophosphate ABC transporter, substrate-binding protein	NC_020059.1:3646971-3647999	76.2504	1.94519	3.85088	0.000317998	0.00711429	23.184	33.7463	129.525	118.546
YP_007332279.1	YP_007332279.1	hypothetical protein	NC_020059.1:329434-329727	48.7086	1.94373	3.84699	0.000961929	0.016516	24.5477	10.9079	67.775	91.6038
YP_007332959.1	YP_007332959.1	transcriptional regulator, LysR family	NC_020059.1:1025310-1026344	73.5289	1.92754	3.80406	0.00125342	0.0205241	36.8216	19.4297	173.203	64.6615
YP_007336985.1	YP_007336985.1	transcriptional regulator, GntR family	NC_020062.1:686844-687767	143.761	1.92308	3.79231	0.000457502	0.00936418	48.4136	60.6751	266.581	199.373
YP_007334391.1	YP_007334391.1	periplasmic immunogenic protein	NC_020059.1:2472635-2473378	224.136	1.92145	3.78804	0.00159721	0.0242927	116.602	48.0629	354.689	377.192
YP_007333447.1	YP_007333447.1	50S ribosomal protein L15	NC_020059.1:1530230-1530706	49.6964	1.92111	3.78713	0.000555944	0.0108899	15.6833	21.8158	85.8483	75.4384
YP_007333747.1	YP_007333747.1	transcriptional regulator, LysR family	NC_020059.1:1833334-1834224	64.6552	1.90662	3.7493	0.00130847	0.0211554	36.1397	13.6349	128.019	80.8269
YP_007336546.1	YP_007336546.1	transcriptional regulator, CopG family	NC_020062.1:212412-212657	84.5095	1.90041	3.73319	0.000904486	0.0159654	45.0042	20.1114	154.376	118.546
YP_007334503.1	YP_007334503.1	2-isopropylmalate synthase	NC_020059.1:2585497-2587203	240.167	1.8977	3.72619	0.00081998	0.0148834	87.2808	95.1031	379.54	398.746
YP_007333416.1	YP_007333416.1	50S ribosomal protein L11	NC_020059.1:1504296-1504727	195.648	1.89548	3.72046	0.00134317	0.0214462	94.7815	53.8577	396.86	237.092
YP_007335011.1	YP_007335011.1	Orn/DAP/Arg decarboxylase	NC_020059.1:3119248-3120381	43.7086	1.89453	3.718	0.00184181	0.0268458	8.86446	23.861	82.8361	59.273
YP_007332708.1	YP_007332708.1	inosine-5'-monophosphate dehydrogenase	NC_020059.1:770804-772288	122.089	1.89254	3.71288	0.000656861	0.0125129	53.1867	41.9272	247.755	145.488
YP_007337423.1	YP_007337423.1	glyoxylate reductase	NC_020062.1:1148210-1149157	34.6034	1.88721	3.69919	0.00223653	0.0305801	8.18257	17.7253	64.0097	48.4961
YP_007332759.1	YP_007332759.1	isoleucyl-tRNA synthetase	NC_020059.1:820057-822939	146.403	1.88137	3.68424	0.0014585	0.0228142	31.3665	79.423	248.508	226.315
YP_007334433.1	YP_007334433.1	N-ethylmaleimide reductase (N-ethylmaleimide reducingenzyme)	NC_020059.1:2516774-2517886	239.217	1.88115	3.68369	0.00353361	0.0431661	136.376	39.882	344.146	436.465
YP_007333415.1	YP_007333415.1	transcription termination/antitermination factor NusG	NC_020059.1:1503552-1504082	178.393	1.88018	3.68122	0.00143968	0.0226851	75.0069	62.3795	398.366	177.819
YP_007335647.1	YP_007335647.1	transcription termination factor Rho	NC_020059.1:3834040-3835305	225.537	1.87872	3.67749	0.00151707	0.0235391	100.918	71.9239	470.659	258.646
YP_007337422.1	YP_007337422.1	gluconate 5-dehydrogenase	NC_020062.1:1147366-1148124	33.2155	1.8751	3.66827	0.00412395	0.0477981	6.81881	18.4071	75.3055	32.3307
YP_007332095.1	YP_007332095.1	recombination protein RecR	NC_020059.1:131688-132293	33.6623	1.87294	3.66278	0.00173072	0.0256147	11.592	14.3166	60.2444	48.4961
YP_007334897.1	YP_007334897.1	enhanced entry protein	NC_020059.1:2995480-2996700	97.3405	1.8673	3.64849	0.00078512	0.0145247	48.4136	28.6332	182.992	129.323
YP_007337105.1	YP_007337105.1	putative transcriptional regulator protein, GntR family	NC_020062.1:815615-816292	36.9327	1.86427	3.64084	0.00168737	0.0252888	13.6376	15.6801	75.3055	43.1077
YP_007338242.1	YP_007338242.1	prevent-host-death family protein	NC_020062.1:2053856-2054116	50.3382	1.85566	3.61917	0.00289777	0.037671	30.6847	8.86266	97.1441	64.6615
YP_007333633.1	YP_007333633.1	translation elongation factor Ts	NC_020059.1:1714636-1715562	78.485	1.84384	3.58964	0.00144435	0.0226851	18.4108	43.2907	149.858	102.381
YP_007333566.1	YP_007333566.1	hypothetical protein	NC_020059.1:1655358-1656494	88.2342	1.84009	3.58031	0.000969053	0.016516	25.2296	44.995	164.166	118.546
YP_007338163.1	YP_007338163.1	putative peptide ABC transporter, substrate-binding protein	NC_020062.1:1965373-1966899	54.4955	1.83411	3.56551	0.00207061	0.0290793	10.9101	31.3602	94.8849	80.8269
YP_007334515.1	YP_007334515.1	anthranilate synthase	NC_020059.1:2597308-2599497	216.667	1.83368	3.56444	0.00132845	0.0212996	90.0083	80.1048	281.643	414.911
YP_007336996.1	YP_007336996.1	dihydroxy-acid dehydratase (DAD)	NC_020062.1:697200-698936	141.287	1.83185	3.55994	0.00131586	0.0211859	75.0069	37.155	226.67	226.315
YP_007332180.1	YP_007332180.1	phosphonate metabolism transcriptional regulator PhnF	NC_020059.1:227020-227754	97.679	1.83091	3.5576	0.00152788	0.0236115	52.5049	26.2471	198.807	113.158
YP_007335302.1	YP_007335302.1	inorganic diphosphatase	NC_020059.1:3435347-3435883	140.282	1.82387	3.5403	0.00291761	0.0376744	83.8714	26.2471	246.249	204.761
YP_007338059.1	YP_007338059.1	putative polyamine ABC transporter, permease protein	NC_020062.1:1854178-1855092	50.1076	1.82189	3.53544	0.00102578	0.0172367	21.8202	17.7253	69.2811	91.6038
YP_007336661.1	YP_007336661.1	putative inositol degradation protein	NC_020062.1:342951-343904	37.2646	1.81437	3.51707	0.00210302	0.0294269	11.592	18.0662	65.5158	53.8846
YP_007335592.1	YP_007335592.1	Obg family GTPase CgtA	NC_020059.1:3771046-3772149	81.7003	1.81207	3.51145	0.00140618	0.0222674	38.1853	29.3149	178.474	80.8269
YP_007336077.1	YP_007336077.1	transcriptional regulator NodD	NC_020061.1:234413-235339	120.646	1.80587	3.4964	0.000960371	0.016516	59.3237	38.5185	179.98	204.761
YP_007335257.1	YP_007335257.1	ATP synthase F1, delta subunit	NC_020059.1:3389138-3389698	64.8924	1.80325	3.49005	0.00160399	0.0242998	27.2752	26.9288	146.093	59.273
YP_007337382.1	YP_007337382.1	hypothetical protein	NC_020062.1:1102589-1103203	52.0018	1.79914	3.48013	0.00122103	0.0200791	25.9115	17.0436	89.6136	75.4384
YP_007335930.1	YP_007335930.1	putative transcriptional regulator, XRE family	NC_020061.1:69675-70181	36.0501	1.79777	3.47683	0.00217434	0.0300967	16.3651	12.9531	60.9975	53.8846
YP_007334023.1	YP_007334023.1	cold-shock protein CspG	NC_020059.1:2120032-2120244	162.216	1.78624	3.44914	0.00257234	0.0343693	90.6902	39.5411	216.88	301.754
YP_007336997.1	YP_007336997.1	ABC transporter, permease protein	NC_020062.1:698992-699855	45.4133	1.78515	3.44653	0.00362232	0.0439692	10.9101	23.1793	45.1833	102.381
YP_007332283.1	YP_007332283.1	GTP-binding protein LepA	NC_020059.1:331430-333262	85.2631	1.77911	3.43214	0.000808232	0.0147397	33.4122	37.4959	140.821	129.323
YP_007334175.1	YP_007334175.1	hypothetical protein	NC_020059.1:2271619-2271759	95.5053	1.77172	3.4146	0.00297032	0.0380993	57.278	21.8158	189.77	113.158
YP_007337646.1	YP_007337646.1	putative transcriptional regulator protein	NC_020062.1:1400046-1400744	96.2056	1.77087	3.41261	0.00299192	0.0382489	47.0498	33.4054	228.929	75.4384
YP_007333868.1	YP_007333868.1	ATP-dependent RNA helicase RhlE	NC_020059.1:1953097-1954614	167.597	1.76773	3.40518	0.0025395	0.0340488	81.1439	57.6073	359.207	172.431
YP_007334643.1	YP_007334643.1	trehalose utilization protein	NC_020059.1:2734908-2735693	74.1886	1.75863	3.38376	0.00222975	0.0305801	32.7303	30.6784	168.684	64.6615
YP_007333004.1	YP_007333004.1	transcriptional regulator, MerR family	NC_020059.1:1073117-1073530	264.662	1.74645	3.35532	0.00303921	0.038606	132.285	87.2631	483.461	355.638
YP_007333666.1	YP_007333666.1	putative tRNA-dihydrouridine synthase	NC_020059.1:1748520-1749545	95.2019	1.74282	3.34689	0.00253311	0.0340488	45.686	35.7915	213.115	86.2153
YP_007334524.1	YP_007334524.1	hypothetical protein	NC_020059.1:2611911-2613050	186.166	1.73431	3.32721	0.00330892	0.0412007	105.692	49.0855	266.581	323.307
YP_007335025.1	YP_007335025.1	putative beta-galactosidase	NC_020059.1:3133181-3134554	99.8912	1.73132	3.32031	0.00206637	0.0290793	32.0484	53.1759	195.794	118.546
YP_007338104.1	YP_007338104.1	hypothetical protein	NC_020062.1:1900549-1900974	69.9022	1.72944	3.31599	0.00171959	0.0255482	34.7759	23.5201	86.6013	134.711
YP_007335639.1	YP_007335639.1	leucyl-tRNA synthetase	NC_020059.1:3823925-3826555	186.045	1.7248	3.30534	0.00332577	0.0412007	97.509	59.9934	376.528	210.15
YP_007335133.1	YP_007335133.1	putative hydrolase	NC_020059.1:3247763-3248626	59.2971	1.72261	3.30032	0.00391268	0.0466052	27.9571	19.4297	49.7016	140.1
YP_007333006.1	YP_007333006.1	cation diffusion facilitator (CDF) family transporter	NC_020059.1:1074026-1075021	54.3127	1.72148	3.29774	0.0018113	0.0265014	20.4564	26.588	100.156	70.0499
YP_007334414.1	YP_007334414.1	GatB/Yqey domain-containing protein	NC_020059.1:2495598-2496050	49.1192	1.71461	3.28207	0.00213837	0.0297056	24.5477	18.4071	88.8605	64.6615
YP_007337644.1	YP_007337644.1	putative amino acid ABC transporter, substrate-binding protein	NC_020062.1:1397896-1398738	86.2341	1.69199	3.23101	0.00276691	0.0363381	46.3679	29.9967	176.968	91.6038
YP_007335966.1	YP_007335966.1	N-acyltransferase NodA3	NC_020061.1:108032-108622	161.782	1.68937	3.22516	0.00399739	0.0468951	85.917	54.5394	339.628	167.042
YP_007333863.1	YP_007333863.1	tyrosyl-tRNA synthetase	NC_020059.1:1944786-1946042	68.3816	1.6839	3.21295	0.00168898	0.0252888	28.639	32.0419	121.242	91.6038
YP_007334642.1	YP_007334642.1	putative trehalose oxidoreductase	NC_020059.1:2733856-2734899	42.5108	1.68388	3.21291	0.00321127	0.0403823	21.1383	16.7027	78.3177	53.8846
YP_007334495.1	YP_007334495.1	putative acetyltransferase	NC_020059.1:2577852-2578424	126.907	1.68067	3.20578	0.00368209	0.0442349	75.0069	36.1324	240.225	156.265
YP_007336714.1	YP_007336714.1	CBS-domain-containing membrane protein	NC_020062.1:399662-400783	43.19	1.67974	3.20369	0.00286461	0.0374932	19.0927	19.0888	75.3055	59.273
YP_007334551.1	YP_007334551.1	putative polysaccharide deacetylase	NC_020059.1:2639189-2640334	56.4003	1.67396	3.1909	0.00187443	0.0272182	24.5477	25.2245	89.6136	86.2153
YP_007334869.1	YP_007334869.1	activator of Hsp90 ATPase family protein	NC_020059.1:2965968-2966450	49.9036	1.66957	3.18119	0.00338506	0.0416157	15.0014	27.6106	70.7872	86.2153
YP_007335180.1	YP_007335180.1	thiol:disulfide interChange protein TlpA	NC_020059.1:3303967-3304632	63.4059	1.66291	3.16654	0.00303992	0.038606	37.5035	19.0888	105.428	91.6038
YP_007332509.1	YP_007332509.1	putative fructokinase	NC_020059.1:555817-556743	62.0206	1.65778	3.15531	0.00259336	0.0344112	34.7759	20.7932	100.909	91.6038
YP_007333140.1	YP_007333140.1	phosphatidylserine decarboxylase	NC_020059.1:1212604-1213302	57.5238	1.6577	3.15513	0.00258372	0.034402	31.3665	19.7705	87.3544	91.6038
YP_007333632.1	YP_007333632.1	30S ribosomal protein S2	NC_020059.1:1713596-1714363	112.261	1.63266	3.10085	0.00440604	0.0497197	30.6847	69.1969	187.511	161.654
YP_007338033.1	YP_007338033.1	transcriptional regulator, GntR family	NC_020062.1:1823306-1823977	94.2795	1.62985	3.0948	0.00349059	0.0427765	45.686	40.9046	193.535	96.9922
YP_007332032.1	YP_007332032.1	hypothetical protein	NC_020059.1:54871-55824	96.212	1.62788	3.09059	0.00408795	0.047524	51.823	36.4732	199.56	96.9922
YP_007333230.1	YP_007333230.1	aspartyl-tRNA synthetase	NC_020059.1:1308147-1309937	74.3305	1.62673	3.08812	0.00433645	0.0495469	21.8202	45.3359	138.562	91.6038
YP_007337110.1	YP_007337110.1	hypothetical protein	NC_020062.1:820052-820759	129.92	1.61465	3.06238	0.00435891	0.0496245	78.4163	39.2002	197.3	204.761
YP_007337901.1	YP_007337901.1	transcriptional regulator, LysR family	NC_020062.1:1685847-1686767	45.3131	1.61044	3.05346	0.00437776	0.0496769	21.8202	20.4523	85.0952	53.8846
YP_007333829.1	YP_007333829.1	lipoyl(octanoyl) transferase	NC_020059.1:1911879-1912595	46.9657	1.60706	3.04631	0.00416409	0.0481183	24.5477	17.7253	64.7627	80.8269
YP_007337079.1	YP_007337079.1	ErfK/YbiS/YcfS/YnhG family protein	NC_020062.1:788530-789303	108.554	1.59533	3.02164	0.0042633	0.0489707	65.4606	34.7689	177.721	156.265
YP_007332963.1	YP_007332963.1	methylcrotonoyl-CoA carboxylase beta chain	NC_020059.1:1032070-1033686	136.285	-1.63022	-3.09559	0.0039836	0.0468774	235.931	184.071	49.7016	75.4384
YP_007337833.1	YP_007337833.1	major facilitator superfamily (MFS) transporter	NC_020062.1:1612693-1614576	76.2278	-1.63852	-3.11347	0.00335233	0.0413454	106.373	129.19	31.6283	37.7192
YP_007337380.1	YP_007337380.1	sigma-fimbriae tip adhesin	NC_020062.1:1101631-1102128	109.424	-1.64237	-3.12178	0.0036831	0.0442349	170.47	165.663	36.8997	64.6615
YP_007336512.1	YP_007336512.1	putative major facilitator superfamily (MFS) drug efflux transporter	NC_020062.1:178104-179687	57.7044	-1.73725	-3.334	0.00433921	0.0495469	55.9143	126.122	21.8386	26.9423
YP_007338119.1	YP_007338119.1	acetate kinase	NC_020062.1:1916672-1917844	43.7761	-1.75359	-3.37196	0.00325345	0.0407794	71.5975	68.5151	18.8264	16.1654
YP_007335456.1	YP_007335456.1	glycerol ABC transporter, substrate-binding protein GlpV	NC_020059.1:3596615-3598345	184.869	-1.76586	-3.40077	0.00266347	0.0350994	274.116	309.511	53.4669	102.381
YP_007337269.1	YP_007337269.1	hypothetical protein	NC_020062.1:982113-982247	164.613	-1.78043	-3.43528	0.00176824	0.0259789	304.801	218.839	64.7627	70.0499
YP_007333254.1	YP_007333254.1	V-type H(+)-translocating pyrophosphatase	NC_020059.1:1330640-1332946	59.5191	-1.78865	-3.45492	0.00197405	0.0282385	102.282	91.0127	28.6161	16.1654
YP_007337071.1	YP_007337071.1	major facilitator superfamily (MFS) transporter	NC_020062.1:777950-779260	39.2553	-1.80397	-3.49179	0.00313164	0.03964	64.0968	61.6977	15.0611	16.1654
YP_007337410.1	YP_007337410.1	GGDEF domain-containing protein	NC_020062.1:1134091-1136187	62.604	-1.81562	-3.5201	0.00243115	0.0329404	135.694	66.8108	26.3569	21.5538
YP_007332965.1	YP_007332965.1	methylcrotonoyl-CoA carboxylase subunit alpha	NC_020059.1:1034090-1036078	130.852	-1.84405	-3.59016	0.00230861	0.0313906	278.208	139.757	35.3936	70.0499
YP_007332822.1	YP_007332822.1	flagellar basal-body rod protein FlgF	NC_020059.1:889288-891804	44.2489	-1.86767	-3.64943	0.00203262	0.0287556	63.415	77.7187	14.308	21.5538
YP_007338056.1	YP_007338056.1	putative glycosyl hydrolase	NC_020062.1:1847817-1850504	41.6401	-1.872	-3.66039	0.00363363	0.0439692	40.231	95.1031	15.0611	16.1654
YP_007332400.1	YP_007332400.1	phenylalanine and histidine ammonia-lyase	NC_020059.1:444468-446051	69.632	-1.91007	-3.75827	0.0029625	0.0380993	175.925	55.562	30.8753	16.1654
YP_007337669.1	YP_007337669.1	hypothetical protein	NC_020062.1:1428242-1429096	32.0267	-1.91113	-3.76105	0.0039661	0.0468774	64.0968	44.3133	14.308	5.38846
YP_007337484.1	YP_007337484.1	cellulose synthase catalytic subunit (UDP-forming)	NC_020062.1:1218405-1220591	67.1807	-1.91352	-3.76728	0.00176884	0.0259789	139.786	74.6508	16.5672	37.7192
YP_007337268.1	YP_007337268.1	hypothetical protein	NC_020062.1:981539-981934	169.55	-1.92253	-3.79087	0.000980649	0.0166235	342.986	207.932	57.2322	70.0499
YP_007336829.1	YP_007336829.1	phenylacetate-CoA oxygenase, PaaI subunit	NC_020062.1:529211-529996	61.7759	-1.93796	-3.83165	0.00398076	0.0468774	160.242	40.2228	14.308	32.3307
YP_007332162.1	YP_007332162.1	diguanylate cyclase/phosphodiesterase	NC_020059.1:207399-209741	78.0849	-1.94406	-3.84786	0.000931625	0.0163392	166.379	89.6492	29.3691	26.9423
YP_007334195.1	YP_007334195.1	aquaporin	NC_020059.1:2291655-2292341	116.416	-1.98516	-3.95908	0.00198325	0.0282649	301.391	83.5135	37.6528	43.1077
YP_007338083.1	YP_007338083.1	ATP-dependent protease La	NC_020062.1:1881073-1881894	40.8238	-1.99634	-3.98985	0.00117431	0.0194076	72.2794	64.4247	15.8142	10.7769
YP_007332488.1	YP_007332488.1	hypothetical protein	NC_020059.1:534904-535764	32.1638	-2.00438	-4.01217	0.00379223	0.0453183	62.0512	50.7898	15.8142	0
YP_007335082.1	YP_007335082.1	putative major facilitator superfamily (MFS) drug efflux transporter	NC_020059.1:3191950-3193395	32.5051	-2.01379	-4.03843	0.00400949	0.0468951	70.9156	43.2907	15.8142	0
YP_007334947.1	YP_007334947.1	putative lipoprotein	NC_020059.1:3041697-3042887	37.3604	-2.01623	-4.04524	0.00155223	0.0237967	48.4136	76.6961	13.555	10.7769
YP_007338132.1	YP_007338132.1	ubiquinone/menaquinone biosynthesis methyltransferase UbiE	NC_020062.1:1927783-1928958	40.8899	-2.02704	-4.07568	0.00200038	0.028404	96.1452	39.2002	12.0489	16.1654
YP_007337430.1	YP_007337430.1	hypothetical protein	NC_020062.1:1153283-1154158	37.5311	-2.02786	-4.07801	0.00128549	0.0209601	53.8686	71.9239	13.555	10.7769
YP_007337846.1	YP_007337846.1	aldehyde oxidase and xanthine dehydrogenase molybdopterin binding protein	NC_020062.1:1628170-1630434	97.7139	-2.0283	-4.07924	0.000861498	0.0154188	229.112	97.1483	37.6528	26.9423
YP_007332597.1	YP_007332597.1	chemotaxis protein CheA	NC_020059.1:651112-653397	33.3872	-2.02855	-4.07995	0.00159414	0.0242927	53.8686	57.6073	11.2958	10.7769
YP_007334073.1	YP_007334073.1	methyltetrahydrofolate:corrinoid/iron-sulfur protein methyltransferase	NC_020059.1:2170653-2171621	47.8825	-2.03582	-4.10055	0.00130519	0.0211554	111.147	48.4037	15.8142	16.1654
YP_007337350.1	YP_007337350.1	hypothetical protein	NC_020062.1:1072820-1073869	57.8913	-2.04579	-4.129	0.000970013	0.016516	134.331	57.6073	18.0733	21.5538
YP_007338133.1	YP_007338133.1	stage II sporulation E family protein	NC_020062.1:1928955-1931315	76.973	-2.05565	-4.15731	0.000464894	0.00946514	163.651	91.6944	25.6039	26.9423
YP_007337487.1	YP_007337487.1	cellulose synthesis protein	NC_020062.1:1224123-1226543	48.0538	-2.06223	-4.17632	0.000605301	0.0115881	79.7801	82.8317	18.8264	10.7769
YP_007338120.1	YP_007338120.1	xylulose-5-phosphate/fructose-6-phosphate phosphoketolase	NC_020062.1:1917837-1920239	111.376	-2.07087	-4.20141	0.000270706	0.00645155	173.88	192.251	30.8753	48.4961
YP_007332714.1	YP_007332714.1	hypothetical protein	NC_020059.1:776501-776800	31.9567	-2.09974	-4.28632	0.00420423	0.0484368	90.0083	21.134	11.2958	5.38846
YP_007336832.1	YP_007336832.1	phenylacetic acid catabolic family protein	NC_020062.1:531656-532411	50.3516	-2.11332	-4.32685	0.000949009	0.016516	117.284	49.7672	12.8019	21.5538
YP_007332569.1	YP_007332569.1	peptidoglycan-binding domain-containing protein	NC_020059.1:614159-617845	86.1354	-2.11384	-4.32843	0.000371901	0.00795042	123.42	159.187	18.8264	43.1077
YP_007335227.1	YP_007335227.1	carbon monoxide dehydrogenase large chain	NC_020059.1:3350236-3352593	66.7548	-2.1306	-4.37899	0.000235604	0.00581158	122.739	98.5118	18.8264	26.9423
YP_007338078.1	YP_007338078.1	fructosyl-amino acid oxidase	NC_020062.1:1875594-1876721	71.0072	-2.13934	-4.40559	0.00219065	0.0302138	209.338	34.428	24.0978	16.1654
YP_007332143.1	YP_007332143.1	transcriptional regulator, MucR family	NC_020059.1:186828-187325	40.0867	-2.14195	-4.41357	0.000828996	0.0149764	84.5533	49.0855	10.5428	16.1654
YP_007332594.1	YP_007332594.1	methyl-accepting chemotaxis protein	NC_020059.1:648659-650374	27.0429	-2.14833	-4.43316	0.00224106	0.0305801	34.0941	59.6525	9.03666	5.38846
YP_007335083.1	YP_007335083.1	putative sporulation-like protein	NC_020059.1:3193413-3194963	254.205	-2.15225	-4.44521	0.00189823	0.0274601	722.794	143.166	70.0341	80.8269
YP_007332396.1	YP_007332396.1	urocanate hydratase	NC_020059.1:438638-440299	76.7139	-2.18476	-4.54653	0.000271609	0.00645155	171.834	86.2405	21.8386	26.9423
YP_007332457.1	YP_007332457.1	methyl-accepting chemotaxis protein	NC_020059.1:503954-506332	38.9454	-2.19667	-4.58421	0.00052476	0.0105171	78.4163	54.5394	12.0489	10.7769
YP_007337344.1	YP_007337344.1	ATP-binding protein BexA	NC_020062.1:1065451-1066185	22.0293	-2.22023	-4.65969	0.00260314	0.0344223	40.231	36.4732	6.02444	5.38846
YP_007337485.1	YP_007337485.1	cellulose synthase protein CelB	NC_020062.1:1220591-1223086	47.4843	-2.22718	-4.68217	0.000308863	0.00696611	83.8714	73.9691	10.5428	21.5538
YP_007332604.1	YP_007332604.1	flagellar M-ring protein FliF	NC_020059.1:657348-659024	49.1044	-2.25428	-4.77096	0.000339773	0.00747112	102.964	61.3568	10.5428	21.5538
YP_007334354.1	YP_007334354.1	phage tail tape measure protein, family	NC_020059.1:2438191-2440359	27.688	-2.26648	-4.81147	0.00329837	0.0412007	15.0014	82.8317	7.53055	5.38846
YP_007334546.1	YP_007334546.1	methyltransferase, FkbM family protein	NC_020059.1:2634214-2635410	104.7	-2.26957	-4.82179	0.000112477	0.00322994	218.884	141.462	36.8997	21.5538
YP_007337346.1	YP_007337346.1	transcriptional regulator, AraC family protein	NC_020062.1:1068202-1069215	208.045	-2.31517	-4.97662	0.000246446	0.00596429	519.593	197.705	60.9975	53.8846
YP_007333309.1	YP_007333309.1	RecF/RecN/SMC familyt protein	NC_020059.1:1383406-1386861	25.9478	-2.32306	-5.00393	0.00369008	0.0442349	10.9101	81.4683	6.02444	5.38846
YP_007337690.1	YP_007337690.1	hypothetical protein	NC_020062.1:1451578-1452156	32.2756	-2.34506	-5.08082	0.000419443	0.00881976	58.6418	52.1533	7.53055	10.7769
YP_007332640.1	YP_007332640.1	flagellar hook-associated protein FlgL	NC_020059.1:694105-695154	43.1051	-2.34586	-5.08362	0.000566184	0.0109481	114.556	35.7915	11.2958	10.7769
YP_007337143.1	YP_007337143.1	ribonucleoside-diphosphate reductase, beta subunit	NC_020062.1:853039-854013	76.732	-2.35653	-5.12139	0.000899117	0.0159654	235.249	34.428	21.0855	16.1654
YP_007334273.1	YP_007334273.1	hypothetical protein	NC_020059.1:2372921-2378890	54.8002	-2.35683	-5.12243	0.000710964	0.0132805	37.5035	157.483	18.8264	5.38846
YP_007334359.1	YP_007334359.1	hypothetical protein	NC_020059.1:2443585-2446362	31.4896	-2.35843	-5.12813	0.000698308	0.013172	34.7759	73.6282	6.7775	10.7769
YP_007337908.1	YP_007337908.1	putative sugar ABC transporter, permease protein	NC_020062.1:1692272-1693171	19.5036	-2.38182	-5.21194	0.00249804	0.033728	23.8658	44.995	3.76528	5.38846
YP_007337349.1	YP_007337349.1	glycosyl transferase, group 1	NC_020062.1:1071476-1072801	65.9143	-2.38579	-5.22629	0.000178304	0.0046994	156.151	68.5151	12.0489	26.9423
YP_007337954.1	YP_007337954.1	aminotransferase class-III	NC_020062.1:1737352-1738731	116.156	-2.39777	-5.26988	5.86139e-05	0.00197848	205.928	189.865	20.3325	48.4961
YP_007337270.1	YP_007337270.1	transcriptional regulator, AraC family	NC_020062.1:982525-983409	187.952	-2.42654	-5.37604	0.000204438	0.00524452	509.365	147.256	46.6894	48.4961
YP_007338200.1	YP_007338200.1	sarcosine oxidase subunit alpha (sarcosine oxidase subunit A)	NC_020062.1:2005841-2008774	25.3337	-2.43698	-5.41506	0.00193235	0.0277451	15.0014	75.6734	5.27139	5.38846
YP_007335453.1	YP_007335453.1	glycerol ABC transporter, permease protein GlpP	NC_020059.1:3594396-3595268	22.319	-2.43925	-5.4236	0.00139545	0.0221888	36.8216	45.6768	6.7775	0
YP_007332312.1	YP_007332312.1	hypothetical protein	NC_020059.1:362607-364460	18.3441	-2.44673	-5.4518	0.00438933	0.0496769	10.2282	58.6299	4.51833	0
YP_007333456.1	YP_007333456.1	fusaric acid resistance protein	NC_020059.1:1536850-1538922	29.4941	-2.45774	-5.49356	0.000490511	0.00988212	37.5035	64.4247	5.27139	10.7769
YP_007336831.1	YP_007336831.1	phenylacetate-CoA oxygenase/reductase, PaaK subunit	NC_020062.1:530555-531631	53.1153	-2.50433	-5.67387	0.000234604	0.00581158	146.604	44.6542	15.8142	5.38846
YP_007338079.1	YP_007338079.1	putative amino acid ABC transporter, permease/ATP-binding protein	NC_020062.1:1876790-1878310	84.5901	-2.51746	-5.72573	0.000161684	0.00438141	240.022	60.3342	21.8386	16.1654
YP_007337142.1	YP_007337142.1	ribonucleoside-diphosphate reductase, alpha subunit	NC_020062.1:850808-853018	144.9	-2.52608	-5.76003	0.00034978	0.00761102	447.996	68.5151	36.1466	26.9423
YP_007332609.1	YP_007332609.1	flagellar motor switch protein G	NC_020059.1:662705-663748	17.9351	-2.52945	-5.7735	0.00212636	0.0296457	43.6404	20.4523	2.25917	5.38846
YP_007334702.1	YP_007334702.1	dimethylglycine dehydrogenase	NC_020059.1:2789748-2792174	31.0985	-2.5532	-5.86936	0.00017764	0.0046994	49.0954	62.3795	7.53055	5.38846
YP_007337337.1	YP_007337337.1	hypothetical protein	NC_020062.1:1057814-1058932	35.6517	-2.57628	-5.964	9.10351e-05	0.00275829	68.1881	59.9934	9.03666	5.38846
YP_007334088.1	YP_007334088.1	hypothetical protein	NC_020059.1:2188257-2188373	79.9135	-2.58269	-5.99057	8.6136e-05	0.00265161	218.884	63.4021	15.8142	21.5538
YP_007337343.1	YP_007337343.1	capsular polysaccharide export inner-membrane protein, BexC/CtrB/KpsE family	NC_020062.1:1064249-1065454	51.0457	-2.6359	-6.21563	3.50061e-05	0.00132016	113.874	65.1064	9.03666	16.1654
YP_007337332.1	YP_007337332.1	bifunctional glycosyltransferase	NC_020062.1:1051476-1053794	78.2055	-2.66328	-6.33472	5.71744e-06	0.000297307	146.604	128.849	15.8142	21.5538
YP_007337336.1	YP_007337336.1	CtrC-like capsule polysaccharide ABC exporter, permease protein	NC_020062.1:1056976-1057785	40.2715	-2.67634	-6.39232	3.32786e-05	0.00128056	72.9613	72.9465	9.78972	5.38846
YP_007337272.1	YP_007337272.1	putative amino acid ABC transporter, ATP-binding protein	NC_020062.1:984775-985596	42.7603	-2.67795	-6.39945	0.00011119	0.003217	115.238	37.4959	7.53055	10.7769
YP_007332829.1	YP_007332829.1	2Fe-2S iron-sulfur cluster binding domain-containing protein	NC_020059.1:900912-902000	122.246	-2.71144	-6.54974	0.000285689	0.00666261	406.401	36.8141	18.8264	26.9423
YP_007336694.1	YP_007336694.1	non-ribosomal peptide synthetase	NC_020062.1:375732-379775	123.319	-2.71958	-6.5868	1.52002e-05	0.000657197	314.347	124.759	21.8386	32.3307
YP_007336900.1	YP_007336900.1	monooxygenase, FAD-binding protein	NC_020062.1:594600-595853	23.05	-2.72795	-6.62514	0.000438936	0.00908079	30.6847	56.2438	5.27139	0
YP_007337335.1	YP_007337335.1	CtrB-like MPA2 protein component of capsule polysaccharide exporter	NC_020062.1:1055600-1056817	59.8613	-2.73529	-6.65892	5.55977e-06	0.000293068	115.238	99.8753	13.555	10.7769
YP_007332828.1	YP_007332828.1	ring hydroxylating dioxygenase, alpha-subunit	NC_020059.1:899665-900909	207.283	-2.73797	-6.67131	0.000427904	0.00890041	707.793	48.7446	24.0978	48.4961
YP_007337271.1	YP_007337271.1	putative amino acid ABC transporter, substrate-binding protein	NC_020062.1:983614-984699	119.16	-2.75968	-6.77244	2.08798e-05	0.000836933	326.621	101.239	21.8386	26.9423
YP_007337874.1	YP_007337874.1	flagellar hook protein FlgE	NC_020062.1:1657905-1659203	108.76	-2.82545	-7.08835	5.97448e-06	0.000306531	276.162	116.237	21.0855	21.5538
YP_007337953.1	YP_007337953.1	succinate-semialdehyde dehydrogenase	NC_020062.1:1735824-1737320	62.1444	-2.84715	-7.19576	2.29115e-06	0.00014453	115.92	109.079	12.8019	10.7769
YP_007337348.1	YP_007337348.1	methyltransferase FkbM family	NC_020062.1:1070515-1071432	68.3011	-2.86214	-7.27093	9.28967e-06	0.000435935	178.653	70.2195	13.555	10.7769
YP_007337988.1	YP_007337988.1	methyl-accepting chemotaxis protein	NC_020062.1:1772107-1774446	37.4568	-2.86297	-7.27511	4.0749e-05	0.00142548	53.1867	87.6039	9.03666	0
YP_007334361.1	YP_007334361.1	hypothetical protein	NC_020059.1:2446572-2448863	34.4729	-2.90072	-7.468	2.31142e-05	0.000916945	75.6888	50.7898	6.02444	5.38846
YP_007332067.1	YP_007332067.1	hypothetical protein	NC_020059.1:102614-104305	21.6503	-2.90723	-7.50177	0.000360588	0.00778149	21.1383	61.6977	3.76528	0
YP_007332774.1	YP_007332774.1	two component sensor kinase	NC_020059.1:838211-839944	26.2179	-2.91981	-7.56746	0.000197713	0.00510605	21.1383	75.3326	3.01222	5.38846
YP_007334371.1	YP_007334371.1	peptidase S14, ClpP	NC_020059.1:2455747-2456790	18.9908	-2.92038	-7.57045	0.000447687	0.00921231	21.8202	51.1307	3.01222	0
YP_007337730.1	YP_007337730.1	alanine racemase	NC_020062.1:1492471-1493562	63.3889	-2.92301	-7.58426	2.26628e-06	0.00014453	105.692	128.168	14.308	5.38846
YP_007337273.1	YP_007337273.1	putative amino acid ABC transporter, permease protein	NC_020062.1:985593-986843	30.3466	-2.93351	-7.63967	4.58191e-05	0.0015884	72.2794	39.2002	4.51833	5.38846
YP_007337340.1	YP_007337340.1	protein involved in capsular polysaccharide export	NC_020062.1:1061490-1063610	61.2758	-3.02953	-8.16541	3.47718e-06	0.00020273	124.102	106.693	14.308	0
YP_007337347.1	YP_007337347.1	polysaccharide export protein	NC_020062.1:1069273-1070445	68.3858	-3.05795	-8.32787	7.92516e-06	0.000393255	197.746	57.6073	12.8019	5.38846
YP_007332616.1	YP_007332616.1	flagellar basal body rod protein FlgB	NC_020059.1:669166-669723	22.6048	-3.11588	-8.66906	0.000104964	0.00308322	54.5505	28.9741	1.50611	5.38846
YP_007332634.1	YP_007332634.1	chemotaxis motility protein MotB	NC_020059.1:686274-687701	37.6617	-3.11781	-8.68071	2.37793e-05	0.000933702	107.055	36.8141	6.7775	0
YP_007337330.1	YP_007337330.1	outer membrane protein Omp31	NC_020062.1:1049380-1050072	206.106	-3.18553	-9.09791	7.85381e-07	6.4301e-05	476.635	281.219	18.0733	48.4961
YP_007337333.1	YP_007337333.1	hypothetical protein	NC_020062.1:1053802-1054749	33.8226	-3.26628	-9.62159	3.81969e-06	0.00021615	70.9156	55.2212	3.76528	5.38846
YP_007332613.1	YP_007332613.1	flagellar basal-body rod protein FlgF	NC_020059.1:666448-667182	35.3572	-3.30113	-9.85688	3.73185e-06	0.000214331	84.5533	47.722	3.76528	5.38846
YP_007338131.1	YP_007338131.1	ubiquinone/menaquinone biosynthesis methyltransferase UbiE	NC_020062.1:1927286-1927786	18.1041	-3.35438	-10.2275	8.26444e-05	0.00256464	43.6404	27.2697	1.50611	0
YP_007332619.1	YP_007332619.1	flagellar basal-body rod protein FlgG	NC_020059.1:670601-671389	33.4476	-3.40693	-10.6069	1.18514e-05	0.000530282	99.5547	26.588	2.25917	5.38846
YP_007332639.1	YP_007332639.1	flagellar hook-associated protein FlgK	NC_020059.1:692611-694101	40.421	-3.59359	-12.072	1.60209e-06	0.000114164	117.284	39.882	4.51833	0
YP_007332636.1	YP_007332636.1	chemotaxis motility protein MotD	NC_020059.1:689011-690615	34.862	-3.64003	-12.4669	6.79394e-07	6.22454e-05	79.0982	56.5846	3.76528	0
YP_007337331.1	YP_007337331.1	hypothetical protein	NC_020062.1:1050125-1051315	396.324	-3.82294	-14.152	3.43176e-09	1.10045e-06	871.444	645.61	46.6894	21.5538
YP_007337338.1	YP_007337338.1	methyltransferase, FkbM family protein	NC_020062.1:1059004-1060056	150.422	-3.84278	-14.3481	1.49708e-09	6.40086e-07	332.076	238.269	9.78972	21.5538
YP_007337339.1	YP_007337339.1	glycosyl transferase, group 1	NC_020062.1:1060126-1061493	43.043	-3.93759	-15.3226	3.47894e-08	6.37474e-06	79.7801	88.6266	3.76528	0
YP_007337341.1	YP_007337341.1	hypothetical protein	NC_020062.1:1063632-1063892	21.3073	-4.30497	-19.7663	8.56932e-07	6.73683e-05	55.2324	29.9967	0	0

## Sheet: onfD api
ID	name	description	locus	baseMean	log2FoldChange	FoldChange	pvalue	padj	CIAT-control-1	CIAT-control-2	araC_apig_1	araC_apig_2
YP_007333423.1	YP_007333423.1	30S ribosomal protein S 12	NC_020059.1:1516428-1516799	479.761	4.71627	26.2869	4.90121e-15	2.54373e-11	22.416	25.6797	849.122	1021.83
YP_007334251.1	YP_007334251.1	hypothetical protein	NC_020059.1:2351704-2352150	90.1345	4.38046	20.8281	1.85696e-14	3.21254e-11	3.44862	8.04887	163.375	185.665
YP_007335709.1	YP_007335709.1	hypothetical protein	NC_020060.1:60228-60530	75.9991	4.28097	19.4402	1.74603e-14	3.21254e-11	4.31077	6.51575	156.926	136.244
YP_007333429.1	YP_007333429.1	50S ribosomal protein L4/L1	NC_020059.1:1522036-1522656	307.563	4.23454	18.8244	3.27721e-13	4.25219e-10	19.8296	25.6797	589.011	595.732
YP_007332405.1	YP_007332405.1	30S ribosomal protein S20	NC_020059.1:450709-450984	230.428	4.09952	17.1427	4.64127e-13	4.81764e-10	21.5539	17.2476	412.738	470.174
YP_007332296.1	YP_007332296.1	50S ribosomal protein L35	NC_020059.1:342487-342690	233.35	4.21517	18.5734	6.16111e-13	5.32936e-10	23.2782	12.2649	455.731	442.124
YP_007333424.1	YP_007333424.1	30S ribosomal protein S7	NC_020059.1:1516881-1517351	186.158	3.97612	15.7374	9.58019e-13	7.10303e-10	15.5188	18.7807	320.302	390.031
YP_007333427.1	YP_007333427.1	30S ribosomal protein S10	NC_020059.1:1521033-1521341	346.176	4.07623	16.8681	3.96209e-12	2.5704e-09	33.624	24.1466	647.052	679.882
YP_007333430.1	YP_007333430.1	50S ribosomal protein L23	NC_020059.1:1522653-1522946	97.2399	3.63551	12.4279	8.09276e-12	4.20014e-09	11.208	12.2649	189.171	176.315
YP_007333445.1	YP_007333445.1	30S ribosomal protein S5	NC_020059.1:1529417-1529986	236.162	3.89661	14.8935	7.71296e-12	4.20014e-09	18.9674	26.4463	417.037	482.196
YP_007332000.1	YP_007332000.1	transcriptional regulator, HxlR family	NC_020059.1:18740-19171	134.699	3.74373	13.396	3.81676e-11	1.80082e-08	18.9674	10.7318	307.403	201.694
YP_007335590.1	YP_007335590.1	putative acetyltransferase	NC_020059.1:3769560-3770195	209.731	3.66451	12.6802	4.61484e-11	1.99592e-08	23.2782	25.2964	436.384	353.966
YP_007333173.1	YP_007333173.1	30S ribosomal protein S6	NC_020059.1:1245341-1245787	196.043	3.74864	13.4417	6.66869e-11	2.66235e-08	16.3809	25.2964	292.356	450.138
YP_007333428.1	YP_007333428.1	50S ribosomal protein L3	NC_020059.1:1521381-1522022	409.217	3.83587	14.2795	8.83805e-11	3.27622e-08	34.4862	45.9935	780.332	776.054
YP_007333435.1	YP_007333435.1	50S ribosomal protein L16	NC_020059.1:1525242-1525655	139.395	3.47585	11.1259	9.46885e-11	3.27622e-08	18.1053	19.5472	240.764	279.166
YP_007335710.1	YP_007335710.1	hypothetical protein	NC_020060.1:60579-61166	175.866	3.62518	12.3392	1.18841e-10	3.85492e-08	15.5188	25.6797	369.744	292.523
YP_007334889.1	YP_007334889.1	50S ribosomal protein L31	NC_020059.1:2987912-2988133	402.331	4.14699	17.7161	2.54355e-10	7.76531e-08	44.8321	13.0315	806.128	745.333
YP_007333419.1	YP_007333419.1	50S ribosomal protein L7/L 12	NC_020059.1:1506339-1506722	551.56	3.92502	15.1897	2.75178e-10	7.93429e-08	64.6616	33.7286	1023.25	1084.61
[truncated: 6,269 more rows]

## Sheet: onfD api diff_expr
ID	name	description	locus	baseMean	log2FoldChange	FoldChange	pvalue	padj	CIAT-control-1	CIAT-control-2	araC_apig_1	araC_apig_2
[truncated: 576 more rows]

[truncated: 2 more sheets: onfD salt, onfD salt diff_expr]
