# Supplementary material for: OnfD, an AraC-Type Transcriptional Regulator Encoded by Rhizobium tropici CIAT 899 and Involved in Nod Factor Synthesis and Symbiosis
Source: Appl Environ Microbiol. 2020 Sep 17;86(19):e01297-20. doi: 10.1128/AEM.01297-20 (PMC7499043; doi:10.1128/AEM.01297-20)
Supplement: Supplemental file 3 [file AEM.01297-20-sd003.xlsx]

## Sheet: onfD mutant Correlation
Dataset 2. Correlation degrees between RNA-Seq and qRT-PCR experiments. qRT-PCR and RNA-seq fold-change values of 7 selected genes were represented in a graphic to obtain the correlation degrees in both conditions. Genes and primer sequences are shown.
			RNA-seq Fold Change		qRT-PCR Fold Change
Replicon	Locus Tag	Gene name	onfD mutant apigenin	onfD mutant salt	onfD mutant apigenin	onfD mutant salt
pRtrCIAT899b	RTCIAT899_PB01295	nodD1	3.1	1.15	-2.32558	-4.7619
pRtrCIAT899b	RTCIAT899_PB01095	nodA2	9.07	-1.42857	60.62	-4
pRtrCIAT899b	RTCIAT899_PB02710	nodM	7.29	1.08	2.91	2.98
pRtrCIAT899b	RTCIAT899_PB01305	nodB	6.57	1.56	44.58	-2.5
pRtrCIAT899b	RTCIAT899_PB00575	y4wF	5.16	-1.63934	42.18	1.98
pRtrCIAT899b	RTCIAT899_PB01550	HP	2.46	1.15	8.52	-1.88679
pRtrCIAT899b	RTCIAT899_PB01570	nodD2	1.1	-1.28041	1.56	-2.32558
