# Supplementary material for: OnfD, an AraC-Type Transcriptional Regulator Encoded by Rhizobium tropici CIAT 899 and Involved in Nod Factor Synthesis and Symbiosis
Source: Appl Environ Microbiol. 2020 Sep 17;86(19):e01297-20. doi: 10.1128/AEM.01297-20 (PMC7499043; doi:10.1128/AEM.01297-20)
Supplement: Supplemental file 4 [file AEM.01297-20-sd004.xlsx]

## Sheet: Control
GO	Biological Processes	DEGs	Non-DEGs	Total	padj	ID
GO:0071973	bacterial-type flagellum-dependent cell motility	6	10	16	0.00577364	YP_007332604.1,YP_007332609.1,YP_007332613.1,YP_007332616.1,YP_007332619.1,YP_007337874.1
GO:0006935	chemotaxis	7	22	29	0.0196556	YP_007332457.1,YP_007332594.1,YP_007332597.1,YP_007332634.1,YP_007332636.1,YP_007335029.1,YP_007337988.1
GO:0015774	polysaccharide transport	4	1	5	0.00410005	YP_007337335.1,YP_007337336.1,YP_007337340.1,YP_007337343.1
GO:0006457	protein folding	5	9	14	0.0196556	YP_007332415.1,YP_007332751.1,YP_007333546.1,YP_007335180.1,YP_007336979.1
GO:0006351	transcription, DNA-templated	36	335	371	0.0116395	YP_007332000.1,YP_007332143.1,YP_007332180.1,YP_007332544.1,YP_007332740.1,YP_007332774.1,YP_007332959.1,YP_007332979.1,YP_007332989.1,YP_007333004.1,YP_007333452.1,YP_007333740.1,YP_007333747.1,YP_007333945.1,YP_007334023.1,YP_007334076.1,YP_007334114.1,YP_007334606.1,YP_007334862.1,YP_007335002.1,YP_007335036.1,YP_007335165.1,YP_007335708.1,YP_007335798.1,YP_007335930.1,YP_007336077.1,YP_007336…
GO:0006412	translation	51	13	64	3.19543e-40	YP_007332085.1,YP_007332296.1,YP_007332297.1,YP_007332405.1,YP_007333172.1,YP_007333173.1,YP_007333286.1,YP_007333287.1,YP_007333365.1,YP_007333416.1,YP_007333417.1,YP_007333418.1,YP_007333419.1,YP_007333423.1,YP_007333424.1,YP_007333427.1,YP_007333428.1,YP_007333429.1,YP_007333430.1,YP_007333431.1,YP_007333432.1,YP_007333433.1,YP_007333434.1,YP_007333435.1,YP_007333436.1,YP_007333437.1,YP_007333…
Number of genes from each Gene Ontology category differentially expressed (dark bars) respect to the total (light bars) in the OnfD mutant.
In blue are highlighted biological processes statistically downregulated.
In red are highlighted biological processes statistically upregulated.

## Sheet: Salt
GO	Biological Processes	DEGs	Non-DEGs	Total	padj	ID
GO:0015991	ATP hydrolysis coupled proton transport	3	0	3	0.0306601	YP_007332790.1,YP_007335254.1,YP_007335256.1
GO:0042773	ATP synthesis coupled electron transport	4	5	9	0.0834924	YP_007333333.1,YP_007333338.1,YP_007333340.1,YP_007336393.1
GO:0046855	inositol phosphate dephosphorylation	3	2	5	0.0865312	YP_007333900.1,YP_007333901.1,YP_007334896.1
GO:0006811	ion transport	11	11	22	0.000111539	YP_007332932.1,YP_007333105.1,YP_007333262.1,YP_007333511.1,YP_007334417.1,YP_007334614.1,YP_007337039.1,YP_007337242.1,YP_007337330.1,YP_007337347.1,YP_007338247.1
GO:0009098	leucine biosynthetic process	5	3	8	0.0122311	YP_007332987.1,YP_007334503.1,YP_007335352.1,YP_007335620.1,YP_007338207.1
GO:0006552	leucine catabolic process	3	0	3	0.0306601	YP_007332962.1,YP_007332963.1,YP_007332965.1
GO:0042777	plasma membrane ATP synthesis coupled proton transport	8	0	8	2.39625e-05	YP_007332789.1,YP_007332791.1,YP_007332792.1,YP_007335253.1,YP_007335254.1,YP_007335255.1,YP_007335256.1,YP_007335257.1
GO:0000271	polysaccharide biosynthetic process	10	12	22	0.000580755	YP_007333273.1,YP_007335523.1,YP_007336906.1,YP_007337340.1,YP_007337752.1,YP_007337754.1,YP_007337755.1,YP_007337756.1,YP_007337762.1,YP_007338073.1
GO:0015774	polysaccharide transport	4	1	5	0.0163597	YP_007337335.1,YP_007337336.1,YP_007337340.1,YP_007337343.1
GO:0051289	protein homotetramerization	4	3	7	0.0402223	YP_007336374.1,YP_007336916.1,YP_007337605.1,YP_007338185.1
GO:0015031	protein transport	9	32	41	0.0865312	YP_007332482.1,YP_007332694.1,YP_007332695.1,YP_007332696.1,YP_007333546.1,YP_007336411.1,YP_007336624.1,YP_007337970.1,YP_007338008.1
GO:0006412	translation	50	14	64	2.28371e-29	YP_007332068.1,YP_007332085.1,YP_007332296.1,YP_007332297.1,YP_007332405.1,YP_007333170.1,YP_007333172.1,YP_007333173.1,YP_007333286.1,YP_007333287.1,YP_007333416.1,YP_007333417.1,YP_007333418.1,YP_007333419.1,YP_007333423.1,YP_007333424.1,YP_007333427.1,YP_007333428.1,YP_007333429.1,YP_007333430.1,YP_007333431.1,YP_007333432.1,YP_007333433.1,YP_007333434.1,YP_007333435.1,YP_007333436.1,YP_007333…
Number of genes from each Gene Ontology category differentially expressed (dark bars) respect to the total (light bars) in the OnfD mutant in the presence of salt.
In blue are highlighted biological processes statistically downregulated.
In red are highlighted biological processes statistically upregulated.

## Sheet: Apigenin
Dataset 3. Functions (Gene Onthology, GO) associated to CIAT 899onfD mutant responses to apigenin and salt. A hypergeometric test performed in the platform R was carried out to assign the statistical over-represented functional categories in presence of both nod gene inducing molecules.
GO	Biological Processes	DEGs	Non-DEGs	Total	padj	ID
GO:0097588	archaeal or bacterial-type flagellum-dependent cell motility	4	3	7	0.0452569	YP_007332612.1,YP_007332634.1,YP_007332635.1,YP_007332636.1
GO:0015991	ATP hydrolysis coupled proton transport	3	0	3	0.0320452	YP_007332790.1,YP_007335254.1,YP_007335256.1
GO:0071973	bacterial-type flagellum-dependent cell motility	12	4	16	3.57381e-06	YP_007332604.1,YP_007332609.1,YP_007332613.1,YP_007332616.1,YP_007332617.1,YP_007332619.1,YP_007332621.1,YP_007332623.1,YP_007332627.1,YP_007332628.1,YP_007332631.1,YP_007337874.1
GO:0006935	chemotaxis	9	20	29	0.023418	YP_007332457.1,YP_007332594.1,YP_007332597.1,YP_007332634.1,YP_007332635.1,YP_007332636.1,YP_007333979.1,YP_007335029.1,YP_007337988.1
GO:0006353	DNA-templated transcription, termination	3	2	5	0.0902416	YP_007332092.1,YP_007333415.1,YP_007335647.1
GO:0006859	extracellular carbohydrate transport	5	1	5	0.00562459	YP_007332258.1,YP_007332652.1,YP_007333276.1,YP_007337335.1,YP_007337343.1
GO:0045226	extracellular polysaccharide biosynthetic process	4	4	8	0.0626881	YP_007332258.1,YP_007332652.1,YP_007333276.1,YP_007335570.1
GO:0070814	hydrogen sulfide biosynthetic process	3	0	3	0.0320452	YP_007332936.1,YP_007332937.1,YP_007332938.1
GO:0006552	leucine catabolic process	3	0	3	0.0320452	YP_007332962.1,YP_007332963.1,YP_007332965.1
GO:0009877	nodulation	10	31	40	0.0528249	YP_007335966.1,YP_007336039.1,YP_007336041.1,YP_007336042.1,YP_007336077.1,YP_007336078.1,YP_007336079.1,YP_007336080.1,YP_007336081.1,YP_007336082.1
GO:0010124	phenylacetate catabolic process	5	9	14	0.0892211	YP_007336829.1,YP_007336830.1,YP_007336831.1,YP_007336833.1,YP_007336835.1
GO:0042777	plasma membrane ATP synthesis coupled proton transport	7	1	8	0.000422704	YP_007332789.1,YP_007332791.1,YP_007335253.1,YP_007335254.1,YP_007335255.1,YP_007335256.1,YP_007335257.1
GO:0015774	polysaccharide transport	4	1	5	0.0200908	YP_007337335.1,YP_007337336.1,YP_007337340.1,YP_007337343.1
GO:0006457	protein folding	7	7	14	0.00712869	YP_007332415.1,YP_007332539.1,YP_007332751.1,YP_007333546.1,YP_007333733.1,YP_007335180.1,YP_007336979.1
GO:0008616	queuosine biosynthetic process	4	0	4	0.00968392	YP_007334510.1,YP_007337433.1,YP_007337434.1,YP_007337435.1
GO:0006355	regulation of transcription, DNA-templated	25	139	164	0.0902416	YP_007332000.1,YP_007332143.1,YP_007332162.1,YP_007332205.1,YP_007332335.1,YP_007332345.1,YP_007332499.1,YP_007332774.1,YP_007333005.1,YP_007333375.1,YP_007333415.1,YP_007333709.1,YP_007333740.1,YP_007334023.1,YP_007334252.1,YP_007334862.1,YP_007335165.1,YP_007335647.1,YP_007335708.1,YP_007335930.1,YP_007336985.1,YP_007337103.1,YP_007337105.1,YP_007337440.1,YP_007337944.1
GO:0006351	transcription, DNA-templated	55	316	371	0.00712869	YP_007332000.1,YP_007332143.1,YP_007332180.1,YP_007332205.1,YP_007332213.1,YP_007332335.1,YP_007332499.1,YP_007332544.1,YP_007332654.1,YP_007332740.1,YP_007332774.1,YP_007332934.1,YP_007332945.1,YP_007332959.1,YP_007332979.1,YP_007332989.1,YP_007333004.1,YP_007333111.1,YP_007333420.1,YP_007333452.1,YP_007333740.1,YP_007333747.1,YP_007333945.1,YP_007334023.1,YP_007334076.1,YP_007334114.1,YP_007334…
GO:0006412	translation	55	9	64	9.5819e-33	YP_007332068.1,YP_007332085.1,YP_007332296.1,YP_007332297.1,YP_007332405.1,YP_007332460.1,YP_007333170.1,YP_007333172.1,YP_007333173.1,YP_007333286.1,YP_007333287.1,YP_007333365.1,YP_007333416.1,YP_007333417.1,YP_007333418.1,YP_007333419.1,YP_007333423.1,YP_007333424.1,YP_007333427.1,YP_007333428.1,YP_007333429.1,YP_007333430.1,YP_007333431.1,YP_007333432.1,YP_007333433.1,YP_007333434.1,YP_007333…
Number of genes from each Gene Ontology category differentially expressed (dark bars) respect to the total (light bars) in the OnfD mutant in the presence of apigenin.
In blue are highlighted biological processes statistically downregulated.
In red are highlighted biological processes statistically upregulated.
DEGs = Differentially expressed genes
